# Supplementary material for: 2-(5-Fluoro-2,3-dioxoindolin-1-yl)ethyl 4-methyl­piperazine-1-carbodithio­ate
Source: Acta Crystallogr Sect E Struct Rep Online. 2011 Dec 10;68(Pt 1):o94–5. doi: 10.1107/S1600536811052494 (PMC3254445; doi:10.1107/S1600536811052494)
Supplement: Supplementary file 1 [file e-68-00o94-sup1.cif]

##############################################################################
#                                                                            #
# This CIF contains the data in a paper accepted for publication in          #
# Acta Crystallographica Section E. It conforms to the requirements of       #
# Notes for Authors for Acta Crystallographica Section E, and has been       #
# peer reviewed under the auspices of the IUCr Commission on Journals.       #
#                                                                            #
# Full details of the Crystallographic Information File format               #
# are given in the paper "The Crystallographic Information File (CIF):       #
# a New Standard Archive File for Crystallography" by S. R. Hall, F. H.      #
# Allen and I. D. Brown [Acta Cryst. (1991), A47, 655-685].                  #
#                                                                            #
# The current version of the core CIF dictionary is obtainable from          #
# ftp://ftp.iucr.org/pub/cif_core.dic.                                       #
#                                                                            #
# Software is freely available for graphical display of the structure(s)     #
# in this CIF. For information consult the CIF software page                 #
# http://www.iucr.org/resources/cif/software.                                #
#                                                                            #
# This file may be used for bona fide research purposes within the           #
# scientific community so long as proper attribution is given to the journal # 
# article from which it was obtained.                                        #
#                                                                            #
##############################################################################
data_I
_audit_creation_method     SHELXL97
_chemical_name_systematic
;
2-(5-Fluoro-2,3-dioxoindolin-1-yl)ethyl 4-methylpiperazine-1-carbodithioate
;
_chemical_name_common     ?
_chemical_formula_moiety     'C16 H18 F N3 O2 S2'
_chemical_formula_sum     'C16 H18 F N3 O2 S2'
_chemical_formula_iupac     'C16 H18 F N3 O2 S2'
_chemical_formula_weight     367.45
_chemical_melting_point     ?
_chemical_melting_point_gt     ?
_chemical_melting_point_lt     ?
_symmetry_cell_setting     monoclinic
_symmetry_space_group_name_H-M     'P 21/n'
_symmetry_space_group_name_Hall     '-P 2yn'
loop_
    _symmetry_equiv_pos_as_xyz
    'x, y, z'
    '-x+1/2, y+1/2, -z+1/2'
    '-x, -y, -z'
    'x-1/2, -y-1/2, z-1/2'
_cell_length_a     10.0258(4)
_cell_length_b     15.9925(6)
_cell_length_c     11.0016(5)
_cell_angle_alpha     90.00
_cell_angle_beta     106.656(3)
_cell_angle_gamma     90.00
_cell_volume     1689.96(12)
_cell_formula_units_Z     4
_cell_measurement_reflns_used     222
_cell_measurement_theta_min     2.31
_cell_measurement_theta_max     27.55
_cell_measurement_temperature     296(2)
_exptl_crystal_description     block
_exptl_crystal_colour     colorless
_exptl_crystal_size_max     0.30
_exptl_crystal_size_mid     0.30
_exptl_crystal_size_min     0.20
_exptl_crystal_density_diffrn     1.444
_exptl_crystal_density_meas     ?
_exptl_crystal_density_method     'not measured'
_exptl_crystal_F_000     768
_exptl_absorpt_coefficient_mu     0.340
_exptl_absorpt_correction_type     multi-scan
_exptl_absorpt_process_details     '(SADABS; Bruker 2007)'
_exptl_absorpt_correction_T_min     0.6580
_exptl_absorpt_correction_T_max     0.7456
_exptl_special_details     ?
_diffrn_ambient_temperature     296(2)
_diffrn_radiation_type     MoK\a
_diffrn_radiation_wavelength     0.71073
_diffrn_radiation_source     'fine-focus sealed tube'
_diffrn_radiation_monochromator     graphite
_diffrn_measurement_device_type     'Bruker SMART APEXII CCD area-detector'
_diffrn_measurement_method     'CCD area detector'
_diffrn_detector_area_resol_mean     ?
_diffrn_reflns_number     18809
_diffrn_reflns_av_R_equivalents     0.0306
_diffrn_reflns_av_sigmaI/netI     0.0219
_diffrn_reflns_theta_min     2.31
_diffrn_reflns_theta_max     27.55
_diffrn_reflns_theta_full     27.55
_diffrn_measured_fraction_theta_max     0.991
_diffrn_measured_fraction_theta_full     0.991
_diffrn_reflns_limit_h_min     -13
_diffrn_reflns_limit_h_max     13
_diffrn_reflns_limit_k_min     -20
_diffrn_reflns_limit_k_max     20
_diffrn_reflns_limit_l_min     -11
_diffrn_reflns_limit_l_max     14
_diffrn_standards_number     ?
_diffrn_standards_interval_count     ?
_diffrn_standards_interval_time     ?
_diffrn_standards_decay_%     ?
_refine_special_details
;
 Refinement of F^2^ against ALL reflections.  The weighted R-factor wR and
 goodness of fit S are based on F^2^, conventional R-factors R are based
 on F, with F set to zero for negative F^2^. The threshold expression of
 F^2^ > 2sigma(F^2^) is used only for calculating R-factors(gt) etc. and is
 not relevant to the choice of reflections for refinement.  R-factors based
 on F^2^ are statistically about twice as large as those based on F, and R-
 factors based on ALL data will be even larger.
;
_reflns_number_total     3861
_reflns_number_gt     3058
_reflns_threshold_expression     I>2sigma(I)
_refine_ls_structure_factor_coef     Fsqd
_refine_ls_matrix_type     full
_refine_ls_R_factor_all     0.0473
_refine_ls_R_factor_gt     0.0348
_refine_ls_wR_factor_gt     0.0907
_refine_ls_wR_factor_ref     0.0996
_refine_ls_goodness_of_fit_ref     1.040
_refine_ls_restrained_S_all     1.040
_refine_ls_number_reflns     3861
_refine_ls_number_parameters     217
_refine_ls_number_restraints     0
_refine_ls_hydrogen_treatment     constr
_refine_ls_weighting_scheme     calc
_refine_ls_weighting_details
               'calc w=1/[\s^2^(Fo^2^)+(0.0506P)^2^+0.3797P] P=(Fo^2^+2Fc^2^)/3'
_atom_sites_solution_hydrogens     geom
_atom_sites_solution_primary     direct
_atom_sites_solution_secondary     difmap
_refine_ls_shift/su_max     0.001
_refine_ls_shift/su_mean     0.000
_refine_diff_density_max     0.224
_refine_diff_density_min     -0.196
_refine_ls_extinction_method     none
_refine_ls_extinction_coef     ?
loop_
    _atom_type_symbol
    _atom_type_description
    _atom_type_scat_dispersion_real
    _atom_type_scat_dispersion_imag
    _atom_type_scat_source
    'C' 'C' 0.0033 0.0016
                         'International Tables Vol C Tables 4.2.6.8 and 6.1.1.4'
    'H' 'H' 0.0000 0.0000
                         'International Tables Vol C Tables 4.2.6.8 and 6.1.1.4'
    'N' 'N' 0.0061 0.0033
                         'International Tables Vol C Tables 4.2.6.8 and 6.1.1.4'
    'O' 'O' 0.0106 0.0060
                         'International Tables Vol C Tables 4.2.6.8 and 6.1.1.4'
    'F' 'F' 0.0171 0.0103
                         'International Tables Vol C Tables 4.2.6.8 and 6.1.1.4'
    'S' 'S' 0.1246 0.1234
                         'International Tables Vol C Tables 4.2.6.8 and 6.1.1.4'
_computing_data_collection     'APEX2 (Bruker, 2007)'
_computing_cell_refinement     'APEX2 and SAINT (Bruker, 2007)'
_computing_data_reduction     'SAINT (Bruker, 2007)'
_computing_structure_solution     'SHELXS97 (Sheldrick, 2008)'
_computing_structure_refinement     'SHELXL97 (Sheldrick, 2008)'
_computing_molecular_graphics     'SHELXTL (Sheldrick, 2008)'
_computing_publication_material
                             'SHELXTL (Sheldrick, 2008) and PLATON (Spek, 2009)'
loop_
    _atom_site_type_symbol
    _atom_site_label
    _atom_site_fract_x
    _atom_site_fract_y
    _atom_site_fract_z
    _atom_site_U_iso_or_equiv
    _atom_site_adp_type
    _atom_site_calc_flag
    _atom_site_refinement_flags
    _atom_site_occupancy
    _atom_site_symmetry_multiplicity
    _atom_site_disorder_assembly
    _atom_site_disorder_group
    S S1 0.91389(4) 0.66656(2) 0.57656(4) 0.04717(13) Uani d . 1 1 . .
    S S2 0.69048(4) 0.53592(2) 0.54985(5) 0.04795(14) Uani d . 1 1 . .
    N N1 1.04768(13) 0.40980(8) 0.72003(13) 0.0436(3) Uani d . 1 1 . .
    N N2 0.64449(12) 0.69676(7) 0.54089(14) 0.0423(3) Uani d . 1 1 . .
    N N3 0.42553(14) 0.81754(8) 0.50085(14) 0.0466(3) Uani d . 1 1 . .
    O O1 1.22167(14) 0.21917(7) 0.75006(15) 0.0677(4) Uani d . 1 1 . .
    O O2 0.93355(12) 0.28341(8) 0.68042(13) 0.0580(3) Uani d . 1 1 . .
    F F1 1.60973(12) 0.46870(8) 0.86069(15) 0.0840(4) Uani d . 1 1 . .
    C C1 1.24078(19) 0.51646(9) 0.77343(17) 0.0477(4) Uani d . 1 1 . .
    H H1A 1.1821 0.5626 0.7618 0.057 Uiso calc R 1 1 . .
    C C2 1.3845(2) 0.52580(10) 0.80939(19) 0.0554(4) Uani d . 1 1 . .
    H H2A 1.4233 0.5790 0.8224 0.066 Uiso calc R 1 1 . .
    C C3 1.46982(18) 0.45705(11) 0.82584(19) 0.0555(5) Uani d . 1 1 . .
    C C4 1.41990(17) 0.37630(10) 0.80778(18) 0.0502(4) Uani d . 1 1 . .
    H H4A 1.4793 0.3305 0.8192 0.060 Uiso calc R 1 1 . .
    C C5 1.27711(16) 0.36716(9) 0.77186(16) 0.0419(4) Uani d . 1 1 . .
    C C6 1.19005(16) 0.29208(9) 0.74546(17) 0.0465(4) Uani d . 1 1 . .
    C C7 1.03847(16) 0.32457(10) 0.70982(17) 0.0449(4) Uani d . 1 1 . .
    C C8 1.18809(15) 0.43610(9) 0.75556(15) 0.0397(3) Uani d . 1 1 . .
    C C9 0.92604(17) 0.46265(11) 0.70586(17) 0.0488(4) Uani d . 1 1 . .
    H H9A 0.9553 0.5161 0.7465 0.059 Uiso calc R 1 1 . .
    H H9B 0.8643 0.4365 0.7483 0.059 Uiso calc R 1 1 . .
    C C10 0.84770(16) 0.47709(10) 0.56780(17) 0.0446(4) Uani d . 1 1 . .
    H H10A 0.8247 0.4235 0.5257 0.054 Uiso calc R 1 1 . .
    H H10B 0.9073 0.5069 0.5269 0.054 Uiso calc R 1 1 . .
    C C11 0.74743(15) 0.64129(9) 0.55535(15) 0.0368(3) Uani d . 1 1 . .
    C C12 0.50387(16) 0.67350(10) 0.5460(2) 0.0531(5) Uani d . 1 1 . .
    H H12A 0.5005 0.6763 0.6331 0.064 Uiso calc R 1 1 . .
    H H12B 0.4842 0.6164 0.5168 0.064 Uiso calc R 1 1 . .
    C C13 0.39430(17) 0.73083(11) 0.4648(2) 0.0545(4) Uani d . 1 1 . .
    H H13A 0.3903 0.7235 0.3763 0.065 Uiso calc R 1 1 . .
    H H13B 0.3040 0.7163 0.4745 0.065 Uiso calc R 1 1 . .
    C C14 0.55667(18) 0.83880(10) 0.47625(18) 0.0507(4) Uani d . 1 1 . .
    H H14A 0.5765 0.8976 0.4946 0.061 Uiso calc R 1 1 . .
    H H14B 0.5482 0.8297 0.3872 0.061 Uiso calc R 1 1 . .
    C C15 0.67565(16) 0.78703(9) 0.55582(18) 0.0470(4) Uani d . 1 1 . .
    H H15A 0.7590 0.7989 0.5309 0.056 Uiso calc R 1 1 . .
    H H15B 0.6935 0.8024 0.6443 0.056 Uiso calc R 1 1 . .
    C C16 0.3137(2) 0.87270(12) 0.4299(2) 0.0615(5) Uani d . 1 1 . .
    H H16A 0.2276 0.8563 0.4449 0.092 Uiso calc R 1 1 . .
    H H16B 0.3051 0.8686 0.3410 0.092 Uiso calc R 1 1 . .
    H H16C 0.3350 0.9294 0.4575 0.092 Uiso calc R 1 1 . .
loop_
    _atom_site_aniso_label
    _atom_site_aniso_U_11
    _atom_site_aniso_U_22
    _atom_site_aniso_U_33
    _atom_site_aniso_U_12
    _atom_site_aniso_U_13
    _atom_site_aniso_U_23
    S1 0.03141(19) 0.0426(2) 0.0657(3) -0.00238(15) 0.01100(18) -0.00061(18)
    S2 0.03104(19) 0.03047(19) 0.0770(3) 0.00221(13) 0.00697(18) 0.00188(17)
    N1 0.0375(6) 0.0350(6) 0.0536(9) 0.0071(5) 0.0055(6) 0.0042(6)
    N2 0.0310(6) 0.0303(6) 0.0618(9) 0.0001(5) 0.0072(6) -0.0043(6)
    N3 0.0431(7) 0.0370(7) 0.0530(9) 0.0105(5) 0.0030(6) -0.0005(6)
    O1 0.0549(7) 0.0274(6) 0.1107(12) 0.0032(5) 0.0075(7) -0.0003(6)
    O2 0.0407(6) 0.0551(7) 0.0713(9) -0.0104(5) 0.0047(6) 0.0008(6)
    F1 0.0452(6) 0.0693(8) 0.1238(12) -0.0187(5) 0.0025(7) 0.0018(7)
    C1 0.0571(9) 0.0290(7) 0.0549(10) 0.0053(7) 0.0127(8) 0.0033(7)
    C2 0.0618(11) 0.0337(8) 0.0655(12) -0.0110(7) 0.0102(9) -0.0015(7)
    C3 0.0416(9) 0.0483(9) 0.0680(12) -0.0110(7) 0.0019(8) 0.0006(8)
    C4 0.0386(8) 0.0371(8) 0.0670(12) 0.0029(6) 0.0026(8) 0.0035(7)
    C5 0.0388(8) 0.0278(7) 0.0531(10) 0.0014(6) 0.0039(7) 0.0020(6)
    C6 0.0402(8) 0.0306(7) 0.0621(11) 0.0000(6) 0.0041(7) 0.0013(7)
    C7 0.0378(8) 0.0399(8) 0.0516(10) -0.0002(6) 0.0042(7) 0.0028(7)
    C8 0.0403(7) 0.0315(7) 0.0434(9) 0.0046(6) 0.0058(7) 0.0038(6)
    C9 0.0428(8) 0.0481(9) 0.0556(11) 0.0139(7) 0.0144(8) 0.0060(7)
    C10 0.0357(7) 0.0366(7) 0.0582(10) 0.0080(6) 0.0083(7) -0.0004(7)
    C11 0.0326(7) 0.0332(7) 0.0411(8) 0.0000(5) 0.0047(6) -0.0016(6)
    C12 0.0321(7) 0.0320(7) 0.0921(14) 0.0004(6) 0.0130(8) -0.0041(8)
    C13 0.0341(8) 0.0466(9) 0.0742(12) 0.0037(7) 0.0014(8) -0.0134(8)
    C14 0.0519(9) 0.0373(8) 0.0588(11) 0.0038(7) 0.0092(8) 0.0006(7)
    C15 0.0410(8) 0.0300(7) 0.0660(11) -0.0022(6) 0.0090(8) -0.0053(7)
    C16 0.0582(11) 0.0553(11) 0.0632(12) 0.0224(9) 0.0050(9) 0.0085(9)
_geom_special_details
;
 All esds (except the esd in the dihedral angle between two l.s. planes)
 are estimated using the full covariance matrix.  The cell esds are taken
 into account individually in the estimation of esds in distances, angles
 and torsion angles; correlations between esds in cell parameters are only
 used when they are defined by crystal symmetry.  An approximate (isotropic)
 treatment of cell esds is used for estimating esds involving l.s. planes.
;
loop_
    _geom_bond_atom_site_label_1
    _geom_bond_atom_site_label_2
    _geom_bond_site_symmetry_2
    _geom_bond_distance
    _geom_bond_publ_flag
    S1 C11 . 1.6673(15) ?
    S2 C11 . 1.7747(15) ?
    S2 C10 . 1.7973(15) ?
    N1 C7 . 1.369(2) ?
    N1 C8 . 1.413(2) ?
    N1 C9 . 1.4550(19) ?
    N2 C11 . 1.3353(19) ?
    N2 C12 . 1.4746(19) ?
    N2 C15 . 1.4763(19) ?
    N3 C13 . 1.452(2) ?
    N3 C14 . 1.457(2) ?
    N3 C16 . 1.464(2) ?
    O1 C6 . 1.2056(18) ?
    O2 C7 . 1.2039(19) ?
    F1 C3 . 1.357(2) ?
    C1 C8 . 1.382(2) ?
    C1 C2 . 1.389(3) ?
    C1 H1A . 0.9300 ?
    C2 C3 . 1.373(3) ?
    C2 H2A . 0.9300 ?
    C3 C4 . 1.379(2) ?
    C4 C5 . 1.379(2) ?
    C4 H4A . 0.9300 ?
    C5 C8 . 1.397(2) ?
    C5 C6 . 1.464(2) ?
    C6 C7 . 1.547(2) ?
    C9 C10 . 1.514(2) ?
    C9 H9A . 0.9700 ?
    C9 H9B . 0.9700 ?
    C10 H10A . 0.9700 ?
    C10 H10B . 0.9700 ?
    C12 C13 . 1.511(2) ?
    C12 H12A . 0.9700 ?
    C12 H12B . 0.9700 ?
    C13 H13A . 0.9700 ?
    C13 H13B . 0.9700 ?
    C14 C15 . 1.509(2) ?
    C14 H14A . 0.9700 ?
    C14 H14B . 0.9700 ?
    C15 H15A . 0.9700 ?
    C15 H15B . 0.9700 ?
    C16 H16A . 0.9600 ?
    C16 H16B . 0.9600 ?
    C16 H16C . 0.9600 ?
loop_
    _geom_angle_atom_site_label_1
    _geom_angle_atom_site_label_2
    _geom_angle_atom_site_label_3
    _geom_angle_site_symmetry_1
    _geom_angle_site_symmetry_3
    _geom_angle
    _geom_angle_publ_flag
    C11 S2 C10 . . 103.29(7) ?
    C7 N1 C8 . . 110.95(12) ?
    C7 N1 C9 . . 122.35(14) ?
    C8 N1 C9 . . 126.50(13) ?
    C11 N2 C12 . . 122.86(13) ?
    C11 N2 C15 . . 120.31(13) ?
    C12 N2 C15 . . 114.61(12) ?
    C13 N3 C14 . . 107.92(13) ?
    C13 N3 C16 . . 110.97(14) ?
    C14 N3 C16 . . 110.77(14) ?
    C8 C1 C2 . . 117.62(14) ?
    C8 C1 H1A . . 121.2 ?
    C2 C1 H1A . . 121.2 ?
    C3 C2 C1 . . 120.51(15) ?
    C3 C2 H2A . . 119.7 ?
    C1 C2 H2A . . 119.7 ?
    F1 C3 C2 . . 118.80(16) ?
    F1 C3 C4 . . 118.20(16) ?
    C2 C3 C4 . . 123.00(16) ?
    C3 C4 C5 . . 116.40(15) ?
    C3 C4 H4A . . 121.8 ?
    C5 C4 H4A . . 121.8 ?
    C4 C5 C8 . . 121.70(14) ?
    C4 C5 C6 . . 130.89(14) ?
    C8 C5 C6 . . 107.41(13) ?
    O1 C6 C5 . . 130.57(15) ?
    O1 C6 C7 . . 124.27(15) ?
    C5 C6 C7 . . 105.15(12) ?
    O2 C7 N1 . . 126.86(15) ?
    O2 C7 C6 . . 127.14(15) ?
    N1 C7 C6 . . 106.00(13) ?
    C1 C8 C5 . . 120.76(14) ?
    C1 C8 N1 . . 128.76(14) ?
    C5 C8 N1 . . 110.48(13) ?
    N1 C9 C10 . . 111.95(14) ?
    N1 C9 H9A . . 109.2 ?
    C10 C9 H9A . . 109.2 ?
    N1 C9 H9B . . 109.2 ?
    C10 C9 H9B . . 109.2 ?
    H9A C9 H9B . . 107.9 ?
    C9 C10 S2 . . 112.11(11) ?
    C9 C10 H10A . . 109.2 ?
    S2 C10 H10A . . 109.2 ?
    C9 C10 H10B . . 109.2 ?
    S2 C10 H10B . . 109.2 ?
    H10A C10 H10B . . 107.9 ?
    N2 C11 S1 . . 124.34(11) ?
    N2 C11 S2 . . 113.37(11) ?
    S1 C11 S2 . . 122.29(8) ?
    N2 C12 C13 . . 111.44(14) ?
    N2 C12 H12A . . 109.3 ?
    C13 C12 H12A . . 109.3 ?
    N2 C12 H12B . . 109.3 ?
    C13 C12 H12B . . 109.3 ?
    H12A C12 H12B . . 108.0 ?
    N3 C13 C12 . . 110.78(14) ?
    N3 C13 H13A . . 109.5 ?
    C12 C13 H13A . . 109.5 ?
    N3 C13 H13B . . 109.5 ?
    C12 C13 H13B . . 109.5 ?
    H13A C13 H13B . . 108.1 ?
    N3 C14 C15 . . 111.70(14) ?
    N3 C14 H14A . . 109.3 ?
    C15 C14 H14A . . 109.3 ?
    N3 C14 H14B . . 109.3 ?
    C15 C14 H14B . . 109.3 ?
    H14A C14 H14B . . 107.9 ?
    N2 C15 C14 . . 111.42(13) ?
    N2 C15 H15A . . 109.3 ?
    C14 C15 H15A . . 109.3 ?
    N2 C15 H15B . . 109.3 ?
    C14 C15 H15B . . 109.3 ?
    H15A C15 H15B . . 108.0 ?
    N3 C16 H16A . . 109.5 ?
    N3 C16 H16B . . 109.5 ?
    H16A C16 H16B . . 109.5 ?
    N3 C16 H16C . . 109.5 ?
    H16A C16 H16C . . 109.5 ?
    H16B C16 H16C . . 109.5 ?
loop_
    _geom_torsion_atom_site_label_1
    _geom_torsion_atom_site_label_2
    _geom_torsion_atom_site_label_3
    _geom_torsion_atom_site_label_4
    _geom_torsion_site_symmetry_1
    _geom_torsion_site_symmetry_2
    _geom_torsion_site_symmetry_3
    _geom_torsion_site_symmetry_4
    _geom_torsion
    _geom_torsion_publ_flag
    C8 C1 C2 C3 . . . . 0.2(3) ?
    C1 C2 C3 F1 . . . . 179.83(18) ?
    C1 C2 C3 C4 . . . . 0.3(3) ?
    F1 C3 C4 C5 . . . . -179.72(18) ?
    C2 C3 C4 C5 . . . . -0.1(3) ?
    C3 C4 C5 C8 . . . . -0.4(3) ?
    C3 C4 C5 C6 . . . . -179.75(19) ?
    C4 C5 C6 O1 . . . . 1.0(4) ?
    C8 C5 C6 O1 . . . . -178.4(2) ?
    C4 C5 C6 C7 . . . . -179.90(19) ?
    C8 C5 C6 C7 . . . . 0.70(19) ?
    C8 N1 C7 O2 . . . . -179.46(18) ?
    C9 N1 C7 O2 . . . . 5.4(3) ?
    C8 N1 C7 C6 . . . . 1.28(18) ?
    C9 N1 C7 C6 . . . . -173.87(15) ?
    O1 C6 C7 O2 . . . . -1.3(3) ?
    C5 C6 C7 O2 . . . . 179.54(18) ?
    O1 C6 C7 N1 . . . . 177.94(19) ?
    C5 C6 C7 N1 . . . . -1.21(18) ?
    C2 C1 C8 C5 . . . . -0.7(3) ?
    C2 C1 C8 N1 . . . . 179.63(17) ?
    C4 C5 C8 C1 . . . . 0.9(3) ?
    C6 C5 C8 C1 . . . . -179.65(16) ?
    C4 C5 C8 N1 . . . . -179.43(16) ?
    C6 C5 C8 N1 . . . . 0.04(19) ?
    C7 N1 C8 C1 . . . . 178.77(17) ?
    C9 N1 C8 C1 . . . . -6.3(3) ?
    C7 N1 C8 C5 . . . . -0.9(2) ?
    C9 N1 C8 C5 . . . . 174.01(15) ?
    C7 N1 C9 C10 . . . . -80.2(2) ?
    C8 N1 C9 C10 . . . . 105.47(19) ?
    N1 C9 C10 S2 . . . . 175.74(11) ?
    C11 S2 C10 C9 . . . . 87.13(13) ?
    C12 N2 C11 S1 . . . . -168.35(14) ?
    C15 N2 C11 S1 . . . . -6.2(2) ?
    C12 N2 C11 S2 . . . . 11.7(2) ?
    C15 N2 C11 S2 . . . . 173.86(12) ?
    C10 S2 C11 N2 . . . . 178.69(12) ?
    C10 S2 C11 S1 . . . . -1.28(13) ?
    C11 N2 C12 C13 . . . . -150.62(16) ?
    C15 N2 C12 C13 . . . . 46.3(2) ?
    C14 N3 C13 C12 . . . . 63.3(2) ?
    C16 N3 C13 C12 . . . . -175.16(16) ?
    N2 C12 C13 N3 . . . . -55.4(2) ?
    C13 N3 C14 C15 . . . . -62.61(18) ?
    C16 N3 C14 C15 . . . . 175.73(14) ?
    C11 N2 C15 C14 . . . . 151.30(15) ?
    C12 N2 C15 C14 . . . . -45.1(2) ?
    N3 C14 C15 N2 . . . . 53.36(19) ?
loop_
    _geom_hbond_atom_site_label_D
    _geom_hbond_atom_site_label_H
    _geom_hbond_atom_site_label_A
    _geom_hbond_site_symmetry_A
    _geom_hbond_distance_DH
    _geom_hbond_distance_HA
    _geom_hbond_distance_DA
    _geom_hbond_angle_DHA
    _geom_hbond_publ_flag
    C13 H13B O2 3_666 0.97 2.50 3.225(2) 131 y
    C12 H12A O2 2_656 0.97 2.61 3.385(2) 137 y
    C15 H15B O2 2_656 0.97 2.62 3.383(2) 136 y
    C1 H1A O1 2_756 0.93 2.70 3.282(3) 121 y
    C2 H2A O1 2_756 0.93 2.67 3.275(2) 124 y
    C12 H12B S2 3_666 0.97 2.97 3.866(3) 155 y
    C11 S1 Cg1 2_766 1.6673(15) 3.403(2) 3.695(3) 86.43(6) ?
_iucr_refine_instructions_details
;
TITL 1 in P2(1)/n
CELL 0.71073  10.0258  15.9925  11.0016  90.000 106.656  90.000
ZERR    4.00   0.0004   0.0006   0.0005   0.000   0.003   0.000
LATT  1
SYMM 0.5-X, 0.5+Y, 0.5-Z
SFAC C H N O F S
UNIT 64 72 12 8 4 8
TEMP 23.000
L.S. 20
ACTA
BOND $H
HTAB
CONF
FMAP 2
PLAN 5
WGHT    0.050600    0.379700
FVAR       0.08244
S1    6    0.913894    0.666560    0.576556    11.00000    0.03141    0.04263 =
         0.06565   -0.00061    0.01100   -0.00238
S2    6    0.690485    0.535921    0.549848    11.00000    0.03104    0.03047 =
         0.07702    0.00188    0.00697    0.00221
N1    3    1.047677    0.409801    0.720031    11.00000    0.03750    0.03504 =
         0.05359    0.00415    0.00546    0.00707
N2    3    0.644492    0.696756    0.540886    11.00000    0.03098    0.03025 =
         0.06177   -0.00428    0.00717    0.00011
N3    3    0.425532    0.817540    0.500850    11.00000    0.04308    0.03695 =
         0.05301   -0.00046    0.00302    0.01051
O1    4    1.221666    0.219168    0.750064    11.00000    0.05491    0.02743 =
         0.11074   -0.00031    0.00752    0.00317
O2    4    0.933548    0.283408    0.680423    11.00000    0.04070    0.05505 =
         0.07132    0.00083    0.00474   -0.01043
F1    5    1.609728    0.468702    0.860692    11.00000    0.04516    0.06935 =
         0.12384    0.00181    0.00254   -0.01870
C1    1    1.240776    0.516457    0.773430    11.00000    0.05712    0.02897 =
         0.05491    0.00326    0.01269    0.00535
AFIX  43
H1A   2    1.182075    0.562633    0.761792    11.00000   -1.20000
AFIX   0
C2    1    1.384529    0.525797    0.809393    11.00000    0.06182    0.03373 =
         0.06546   -0.00149    0.01016   -0.01100
AFIX  43
H2A   2    1.423300    0.579046    0.822429    11.00000   -1.20000
AFIX   0
C3    1    1.469816    0.457046    0.825841    11.00000    0.04164    0.04831 =
         0.06802    0.00059    0.00185   -0.01102
C4    1    1.419897    0.376298    0.807776    11.00000    0.03865    0.03706 =
         0.06695    0.00346    0.00264    0.00290
AFIX  43
H4A   2    1.479292    0.330459    0.819192    11.00000   -1.20000
AFIX   0
C5    1    1.277113    0.367160    0.771856    11.00000    0.03879    0.02782 =
         0.05314    0.00200    0.00388    0.00136
C6    1    1.190054    0.292077    0.745462    11.00000    0.04017    0.03061 =
         0.06213    0.00125    0.00410   -0.00003
C7    1    1.038468    0.324571    0.709822    11.00000    0.03784    0.03989 =
         0.05155    0.00284    0.00425   -0.00017
C8    1    1.188090    0.436096    0.755560    11.00000    0.04034    0.03149 =
         0.04341    0.00381    0.00577    0.00455
C9    1    0.926039    0.462654    0.705863    11.00000    0.04283    0.04808 =
         0.05560    0.00604    0.01443    0.01386
AFIX  23
H9A   2    0.955264    0.516089    0.746499    11.00000   -1.20000
H9B   2    0.864302    0.436546    0.748287    11.00000   -1.20000
AFIX   0
C10   1    0.847702    0.477093    0.567795    11.00000    0.03570    0.03663 =
         0.05824   -0.00044    0.00830    0.00797
AFIX  23
H10A  2    0.824665    0.423520    0.525659    11.00000   -1.20000
H10B  2    0.907289    0.506949    0.526935    11.00000   -1.20000
AFIX   0
C11   1    0.747428    0.641294    0.555347    11.00000    0.03258    0.03320 =
         0.04107   -0.00157    0.00465    0.00003
C12   1    0.503875    0.673501    0.545994    11.00000    0.03213    0.03198 =
         0.09207   -0.00410    0.01303    0.00037
AFIX  23
H12A  2    0.500461    0.676255    0.633130    11.00000   -1.20000
H12B  2    0.484164    0.616364    0.516782    11.00000   -1.20000
AFIX   0
C13   1    0.394301    0.730828    0.464791    11.00000    0.03405    0.04657 =
         0.07419   -0.01340    0.00145    0.00371
AFIX  23
H13A  2    0.390331    0.723479    0.376304    11.00000   -1.20000
H13B  2    0.303951    0.716320    0.474459    11.00000   -1.20000
AFIX   0
C14   1    0.556670    0.838799    0.476251    11.00000    0.05188    0.03732 =
         0.05880    0.00056    0.00916    0.00377
AFIX  23
H14A  2    0.576535    0.897578    0.494561    11.00000   -1.20000
H14B  2    0.548160    0.829731    0.387167    11.00000   -1.20000
AFIX   0
C15   1    0.675651    0.787033    0.555819    11.00000    0.04100    0.03001 =
         0.06603   -0.00535    0.00901   -0.00215
AFIX  23
H15A  2    0.759030    0.798859    0.530918    11.00000   -1.20000
H15B  2    0.693464    0.802371    0.644346    11.00000   -1.20000
AFIX   0
C16   1    0.313707    0.872695    0.429947    11.00000    0.05816    0.05529 =
         0.06318    0.00848    0.00496    0.02244
AFIX  33
H16A  2    0.227625    0.856322    0.444871    11.00000   -1.50000
H16B  2    0.305110    0.868582    0.340971    11.00000   -1.50000
H16C  2    0.335039    0.929359    0.457494    11.00000   -1.50000
HKLF 4
REM  1 in P2(1)/n
REM R1 =  0.0348 for   3058 Fo > 4sig(Fo)  and  0.0473 for all   3861 data
REM    217 parameters refined using      0 restraints
END
WGHT      0.0506      0.3796
REM Highest difference peak  0.224,  deepest hole -0.196,  1-sigma level  0.049
Q1    1   0.8237  0.6582  0.5626  11.00000  0.05    0.22
Q2    1   1.2466  0.3304  0.7727  11.00000  0.05    0.20
Q3    1   1.1142  0.3067  0.7258  11.00000  0.05    0.19
Q4    1   0.8655  0.7002  0.5195  11.00000  0.05    0.19
Q5    1   0.5712  0.6833  0.5449  11.00000  0.05    0.18
;
data_global
_journal_date_recd_electronic     2011-11-21
_journal_date_accepted     2011-12-06
_journal_name_full     'Acta Crystallographica, Section E'
_journal_year     2012
_journal_volume     68
_journal_issue      1
_journal_page_first     o94
_journal_page_last     o95
_journal_paper_category     QO
_journal_paper_doi     10.1107/S1600536811052494
_journal_coeditor_code     ZL2432
_publ_contact_author_name     'Dr. Sheng-Li Cao'
_publ_contact_author_address
;
Department of Chemistry
Capital Normal University,
Beijing 100048
People's Public China
;
_publ_contact_author_email     'slcao@cnu.edu.cn'
_publ_contact_author_fax     '+86 010 6890-2320'
_publ_contact_author_phone     '+86 010 6890-2974'
_publ_section_title
;
2-(5-Fluoro-2,3-dioxoindolin-1-yl)ethyl 4-methylpiperazine-1-carbodithioate
;
loop_
    _publ_author_name
    _publ_author_address
    'Yao Wang'
;
Department of Chemistry,
Capital Normal University,
Beijing 100048,
People's Republic of China
;
    'Hui-Hui Lin'
;
Department of Chemistry,
Capital Normal University,
Beijing 100048,
People's Republic of China
;
    'Sheng-Li Cao'
;
Department of Chemistry,
Capital Normal University,
Beijing 100048,
People's Republic of China
;
