# Supplementary material for: 2-(5-Fluoro-2,3-dioxoindolin-1-yl)ethyl 4-methyl­piperazine-1-carbodithio­ate
Source: Acta Crystallogr Sect E Struct Rep Online. 2011 Dec 10;68(Pt 1):o94–5. doi: 10.1107/S1600536811052494 (PMC3254445; doi:10.1107/S1600536811052494)
Supplement: Supplementary file 2 [file e-68-00o94-Isup2.hkl]

# 
# h,k,l, Fc-squared, Fo-squared, sigma(Fo-squared) and status flag 
# 
data_I
_shelx_title ' 1 in P2(1)/n' 
_shelx_refln_list_code          4 
_shelx_F_calc_maximum      419.69 
_exptl_crystal_F_000       768.00 
_reflns_d_resolution_high  0.7684 
 
loop_ 
 _symmetry_equiv_pos_as_xyz 
 'x, y, z' 
 '-x+1/2, y+1/2, -z+1/2' 
 '-x, -y, -z' 
 'x-1/2, -y-1/2, z-1/2' 
 
_cell_length_a    10.0258 
_cell_length_b    15.9925 
_cell_length_c    11.0016 
_cell_angle_alpha  90.000 
_cell_angle_beta  106.656 
_cell_angle_gamma  90.000 
 
_shelx_F_squared_multiplier     1.000 
 
loop_ 
 _refln_index_h 
 _refln_index_k 
 _refln_index_l 
 _refln_F_squared_calc 
 _refln_F_squared_meas 
 _refln_F_squared_sigma 
 _refln_observed_status 
   2   0   0       24.66       13.24      1.47 o 
   4   0   0      344.20      323.14      5.62 o 
   6   0   0     1437.31     1538.32     17.44 o 
   8   0   0     1643.40     1606.88     19.76 o 
  10   0   0      299.93      335.29      7.84 o 
  12   0   0      105.62      105.94      7.75 o 
   2   1   0     1403.68     1394.35     20.73 o 
   3   1   0      458.92      443.75      4.69 o 
   4   1   0      462.55      484.03      5.37 o 
   5   1   0      491.35      456.49      4.72 o 
   6   1   0        0.04       -0.23      0.59 o 
   7   1   0      189.89      182.97      3.40 o 
   8   1   0      682.20      663.73      7.26 o 
   9   1   0      443.91      408.44      5.69 o 
  10   1   0        8.88        3.18      1.47 o 
  11   1   0       16.29       12.07      2.63 o 
  12   1   0       75.61       86.43      5.07 o 
   2   2   0     1333.30     1352.26     29.43 o 
   3   2   0      133.29      142.73      4.16 o 
   4   2   0      149.89      146.83      3.09 o 
   5   2   0      968.24     1115.19     10.06 o 
   6   2   0      695.31      602.04      7.07 o 
   7   2   0      149.25      161.45      5.75 o 
   8   2   0       11.24        7.36      1.43 o 
   9   2   0      331.71      306.14      5.15 o 
  10   2   0       18.33       13.78      1.95 o 
  11   2   0        0.40        0.88      3.00 o 
  12   2   0       65.80       75.52      7.01 o 
   2   3   0       60.35       65.77      2.45 o 
   3   3   0      229.30      208.28      5.20 o 
   4   3   0      571.15      553.72      9.03 o 
   5   3   0      844.29      950.02     12.75 o 
   6   3   0      375.85      365.38      5.08 o 
   7   3   0     1770.54     1760.79     15.61 o 
   8   3   0      327.19      343.90      5.30 o 
   9   3   0      173.27      162.34      3.86 o 
  10   3   0        0.20       -1.41      1.41 o 
  11   3   0      428.42      451.63      8.91 o 
  12   3   0       28.58       27.01      3.68 o 
   0   4   0     2864.09     3107.71     61.80 o 
   1   4   0       98.94       86.82      4.41 o 
   2   4   0     2013.51     2087.49     31.72 o 
   3   4   0     4964.81     5098.68     75.43 o 
   4   4   0     1142.58     1317.76     19.58 o 
   5   4   0       19.15       26.13      1.70 o 
   6   4   0      386.12      349.62      5.35 o 
   7   4   0     2076.66     2090.77     16.79 o 
   8   4   0        1.96        1.84      1.25 o 
   9   4   0       32.72       29.23      1.85 o 
  10   4   0       42.24       54.83      4.12 o 
  11   4   0       97.96       93.99      4.18 o 
  12   4   0       43.80       45.12      4.00 o 
   2   5   0      833.65      834.99     14.02 o 
   3   5   0      687.76      684.22     17.66 o 
   4   5   0        3.38        5.27      1.53 o 
   5   5   0      747.49      784.60     10.22 o 
   6   5   0      763.40      743.18     11.05 o 
   7   5   0      640.14      616.89      6.79 o 
   8   5   0        4.38        7.05      1.29 o 
   9   5   0      121.66      101.73      3.30 o 
  10   5   0      519.04      516.39      8.37 o 
  11   5   0       10.45        8.83      2.63 o 
  12   5   0       43.64       50.79      5.10 o 
   0   6   0    11604.58    12052.66    235.43 o 
   2   6   0      874.08      847.06     14.46 o 
   3   6   0      400.48      349.11      5.31 o 
   4   6   0       39.53       37.38      1.93 o 
   5   6   0      701.47      724.41      9.91 o 
   6   6   0      689.37      695.58     10.70 o 
   7   6   0     1800.97     1755.31     20.56 o 
   8   6   0        0.29       -0.70      1.08 o 
   9   6   0       80.83       85.92      3.74 o 
  10   6   0       27.36       21.39      3.72 o 
  11   6   0      131.02      142.68      6.92 o 
   1   7   0       45.70       60.33      4.41 o 
   2   7   0        3.46        1.47      0.85 o 
   3   7   0        0.21        1.47      0.66 o 
   4   7   0     3417.99     3335.81     30.70 o 
   5   7   0      145.62      148.10      3.40 o 
   6   7   0      802.32      807.00      9.38 o 
   7   7   0       44.99       40.23      2.01 o 
   8   7   0      681.63      642.91      7.53 o 
   9   7   0       56.38       44.87      2.24 o 
  10   7   0        0.97        2.21      1.75 o 
  11   7   0       18.30       19.77      2.85 o 
   0   8   0     2187.54     2468.46     28.59 o 
   1   8   0     2240.75     2491.87     25.19 o 
   2   8   0     1120.06     1224.06     11.37 o 
   3   8   0      338.13      401.72      4.98 o 
   4   8   0      139.72      164.96      3.40 o 
   5   8   0      488.55      492.90      6.92 o 
   6   8   0      212.12      218.74      4.61 o 
   7   8   0       91.38      102.59      3.95 o 
   8   8   0      192.28      175.35      4.03 o 
   9   8   0      624.10      607.75      9.24 o 
  10   8   0       37.83       52.59      2.90 o 
  11   8   0       19.69       17.94      2.85 o 
   1   9   0      510.36      551.16      7.52 o 
   2   9   0      291.46      329.30      4.12 o 
   3   9   0        6.37        2.39      0.85 o 
   4   9   0      128.63      112.15      2.65 o 
   5   9   0     1797.00     1819.08     17.06 o 
   6   9   0     2040.09     1908.73     18.38 o 
   7   9   0      699.91      647.18      8.60 o 
   8   9   0        0.95        0.80      1.18 o 
   9   9   0       30.07       29.44      2.18 o 
  10   9   0       69.80       77.20      3.40 o 
  11   9   0        7.61        4.67      2.30 o 
   0  10   0      395.04      302.38      6.07 o 
   1  10   0      755.20      855.04      9.43 o 
   2  10   0        9.17        9.69      1.32 o 
   3  10   0     3278.15     3306.61     30.56 o 
   4  10   0       22.86       21.00      1.35 o 
   5  10   0      229.41      238.13      4.03 o 
   6  10   0       63.18       51.83      2.48 o 
   7  10   0      492.61      471.90      7.18 o 
   8  10   0       30.11       25.33      1.99 o 
   9  10   0        3.05        4.20      1.67 o 
  10  10   0      128.54      134.15      4.01 o 
   1  11   0     1356.30     1381.91     15.81 o 
   2  11   0     1233.82     1287.22     13.77 o 
   3  11   0      163.79      168.47      4.06 o 
   4  11   0        0.27        0.63      1.11 o 
   5  11   0        0.16        1.47      1.11 o 
   6  11   0       84.48       68.52      2.65 o 
   7  11   0      500.83      494.89      6.96 o 
   8  11   0        7.74        6.38      1.80 o 
   9  11   0       34.07       41.38      2.87 o 
  10  11   0      209.13      217.52      7.57 o 
   0  12   0     1341.25     1220.90     25.75 o 
   1  12   0        1.18        0.37      1.49 o 
   2  12   0     2744.88     2669.17     25.70 o 
   3  12   0      283.41      283.14      4.89 o 
   4  12   0        0.85        1.29      1.04 o 
   5  12   0        1.82        0.00      1.46 o 
   6  12   0      464.59      493.50      6.80 o 
   7  12   0      181.25      175.55      4.18 o 
   8  12   0      107.49      108.77      4.63 o 
   9  12   0       32.01       29.28      2.48 o 
  10  12   0       27.36       26.05      3.12 o 
   1  13   0      753.31      760.09      9.59 o 
   2  13   0      497.34      480.59      6.79 o 
   3  13   0      246.97      251.71      4.42 o 
   4  13   0     1600.96     1540.31     13.35 o 
   5  13   0       65.83       68.94      3.20 o 
   6  13   0       24.48       24.68      2.21 o 
   7  13   0       46.63       48.65      2.58 o 
   8  13   0       83.91       80.28      3.48 o 
   9  13   0       19.65       23.69      2.42 o 
   0  14   0      520.12      494.32      9.60 o 
   1  14   0      727.82      672.79      9.04 o 
   2  14   0      619.54      634.70      7.26 o 
   3  14   0      108.57       98.54      2.71 o 
   4  14   0      133.16      126.56      3.03 o 
   5  14   0       22.85       29.96      2.08 o 
   6  14   0       19.49       19.18      2.14 o 
   7  14   0        0.01        0.11      1.51 o 
   8  14   0       46.91       40.01      2.87 o 
   9  14   0       20.57       18.34      2.56 o 
   1  15   0       39.15       43.11      2.50 o 
   2  15   0        2.68        4.34      1.22 o 
   3  15   0      487.02      481.46      6.39 o 
   4  15   0        3.82        5.73      1.38 o 
   5  15   0      702.97      713.97      9.92 o 
   6  15   0        9.47        4.90      2.12 o 
   7  15   0       30.35       41.91      2.76 o 
   8  15   0       34.04       31.02      3.05 o 
   0  16   0     1102.61     1092.17     17.20 o 
   1  16   0       43.24       44.06      2.18 o 
   2  16   0       14.30       21.01      1.85 o 
   3  16   0      130.99      124.29      3.54 o 
   4  16   0        6.91        2.94      1.46 o 
   5  16   0       16.62       15.54      2.28 o 
   6  16   0        1.58       -0.39      2.07 o 
   7  16   0       12.84       16.54      2.73 o 
   1  17   0       22.49       22.48      1.90 o 
   2  17   0        2.02        4.61      1.54 o 
   3  17   0      173.78      159.32      4.08 o 
   4  17   0       16.06       24.24      2.48 o 
   5  17   0        1.10        1.77      2.83 o 
   6  17   0       84.49       91.10      4.31 o 
   7  17   0       24.27       19.89      4.34 o 
   0  18   0        4.22        7.73      2.21 o 
   1  18   0       23.60       20.03      2.11 o 
   2  18   0      230.87      232.90      5.34 o 
   3  18   0       88.83       92.78      3.84 o 
   4  18   0        3.28        2.21      1.80 o 
   5  18   0       12.29       12.07      2.63 o 
   6  18   0       39.83       29.09      3.35 o 
   1  19   0      101.40       99.32      3.97 o 
   2  19   0      240.00      249.89      6.59 o 
   3  19   0       76.35       84.79      5.83 o 
   4  19   0       60.23       57.14      3.26 o 
   5  19   0        0.20       -2.07      2.07 o 
   0  20   0      356.69      358.59     10.12 o 
   1  20   0      215.29      205.75      5.40 o 
   2  20   0        2.94        5.19      2.26 o 
   3  20   0      123.31      133.17      5.06 o 
 -11   0   1       10.82        1.34      4.54 o 
  -9   0   1      612.32      604.96     11.26 o 
  -7   0   1       90.41       79.36      2.69 o 
  -5   0   1     1663.75     1497.31     24.28 o 
  -3   0   1      156.57      203.05      4.60 o 
  -1   0   1      277.79      353.15      7.36 o 
   1   0   1     3189.36     3273.98     61.80 o 
   3   0   1    12154.49    12719.23    238.38 o 
   5   0   1    11499.48    11873.09    133.86 o 
   7   0   1      583.72      574.79      9.89 o 
   9   0   1       92.87       99.84      4.00 o 
  11   0   1      144.67      148.18      8.32 o 
 -12   1   1      137.47      143.67      5.08 o 
 -11   1   1        1.13        0.49      1.80 o 
 -10   1   1      120.99      134.35      3.62 o 
  -9   1   1       59.11       46.02      2.35 o 
  -8   1   1       59.54       56.31      2.28 o 
  -7   1   1       10.86       10.71      1.04 o 
  -6   1   1      581.18      645.89      7.25 o 
  -5   1   1     1345.55     1491.41     13.66 o 
  -4   1   1      748.86      739.85     11.04 o 
  -3   1   1      151.53      166.44      3.51 o 
  -2   1   1     2854.05     2761.91     57.39 o 
  -1   1   1       90.18       91.23      2.94 o 
   0   1   1     3298.49     3496.17     67.69 o 
   1   1   1     6474.49     6449.83     88.92 o 
   2   1   1      292.68      304.11      5.38 o 
   3   1   1       13.13       13.45      0.69 o 
   4   1   1     1142.54     1223.88     13.82 o 
   5   1   1     1095.58     1034.27      8.75 o 
   6   1   1       66.85       70.62      2.22 o 
   7   1   1        5.06        1.26      1.11 o 
   8   1   1      414.72      373.61      5.16 o 
   9   1   1      125.88      112.16      3.06 o 
  10   1   1       36.50       32.03      3.09 o 
  11   1   1       86.41       85.51      7.22 o 
  12   1   1        1.11        4.07      4.25 o 
 -12   2   1       31.24       32.01      3.08 o 
 -11   2   1      271.47      276.68      6.10 o 
 -10   2   1        2.13        2.65      1.54 o 
  -9   2   1       91.12       83.85      3.95 o 
  -8   2   1        3.33        1.64      1.32 o 
  -7   2   1      646.58      643.89      5.70 o 
  -6   2   1        0.11        1.84      0.79 o 
  -5   2   1      222.48      214.25      5.15 o 
  -4   2   1     2958.64     3045.83     38.23 o 
  -3   2   1      430.57      460.17     12.51 o 
  -2   2   1     1580.17     1512.65     32.37 o 
  -1   2   1     3833.39     3912.59     76.52 o 
   1   2   1     5100.49     5135.37    101.53 o 
   2   2   1      915.88      942.35     10.83 o 
   3   2   1      725.47      790.78      8.41 o 
   4   2   1     3591.35     3680.00     31.06 o 
   5   2   1     1626.94     1618.65     12.76 o 
   6   2   1        0.06        0.94      0.68 o 
   7   2   1      923.29      822.48      8.71 o 
   8   2   1      436.67      380.16      5.70 o 
   9   2   1        0.14        0.29      1.16 o 
  10   2   1       82.22       90.98      3.88 o 
  11   2   1       30.24       26.11      3.25 o 
  12   2   1       42.30       52.83      4.57 o 
 -12   3   1       67.75       84.56      3.97 o 
 -11   3   1       12.53        8.62      2.04 o 
 -10   3   1      110.81      100.28      3.47 o 
  -9   3   1       22.42       28.56      1.85 o 
  -8   3   1     4232.69     3901.72     31.76 o 
  -7   3   1      282.98      275.45      3.65 o 
  -6   3   1     1607.07     1425.81     13.66 o 
  -5   3   1      547.18      582.04      7.73 o 
  -4   3   1       33.05       54.79      3.20 o 
  -3   3   1       66.85       79.06      5.15 o 
  -2   3   1      848.12      803.13     23.54 o 
  -1   3   1     1082.13     1155.51     30.90 o 
   0   3   1      116.10      138.32      4.41 o 
   1   3   1        1.92       -1.47      1.47 o 
   2   3   1     6202.21     6195.82     72.75 o 
   3   3   1      470.48      505.51      9.84 o 
   4   3   1      615.82      687.76      8.78 o 
   5   3   1       57.52       72.63      2.04 o 
   6   3   1      734.43      669.59      7.79 o 
   7   3   1        0.02        0.00      1.20 o 
   8   3   1       17.61       15.08      1.67 o 
   9   3   1      288.62      280.26      5.05 o 
  10   3   1       36.90       42.03      3.32 o 
  11   3   1       72.11       84.30      7.86 o 
  12   3   1       79.02       71.03      5.62 o 
 -12   4   1      269.86      281.77      6.55 o 
 -11   4   1      103.62       95.64      3.87 o 
 -10   4   1      169.65      160.48      4.48 o 
  -9   4   1       16.01       15.08      1.61 o 
  -8   4   1      155.19      163.15      3.35 o 
  -7   4   1       17.23       16.84      1.29 o 
  -6   4   1       14.59       17.03      1.33 o 
  -5   4   1      101.47      124.28      3.25 o 
  -4   4   1      613.33      686.06     12.40 o 
  -3   4   1      985.68     1082.32     18.19 o 
  -2   4   1     8242.16     8310.55    171.42 o 
  -1   4   1       14.71       13.02      1.09 o 
   0   4   1     1601.58     1723.14     25.95 o 
   1   4   1       39.94       46.46      2.21 o 
   2   4   1     1885.38     1964.48     30.17 o 
   3   4   1     6099.14     6700.48     98.32 o 
   4   4   1      113.16      151.03      3.90 o 
   5   4   1        8.78       20.99      1.47 o 
   6   4   1      410.27      428.98      5.30 o 
   7   4   1      509.56      495.07      6.39 o 
   8   4   1      454.35      436.78      6.17 o 
   9   4   1       39.76       24.67      2.01 o 
  10   4   1      199.12      202.09      5.50 o 
  11   4   1      144.95      158.81      6.58 o 
 -12   5   1       57.49       63.44      3.69 o 
 -11   5   1       10.55       10.76      2.26 o 
 -10   5   1      107.13      107.55      3.87 o 
  -9   5   1       31.28       27.12      2.21 o 
  -8   5   1       15.44       14.34      1.45 o 
  -7   5   1     3311.83     3166.98     25.97 o 
  -6   5   1       20.03       22.29      1.49 o 
  -5   5   1     1245.72     1304.97     15.40 o 
  -4   5   1     1915.11     2148.43     22.88 o 
  -3   5   1       19.27       12.55      2.08 o 
  -2   5   1      179.18      204.53      7.36 o 
  -1   5   1      827.48      844.92     16.19 o 
   0   5   1     3251.97     3375.51     72.10 o 
   1   5   1     2521.45     2709.92     41.94 o 
   2   5   1       89.06       78.10      3.12 o 
   3   5   1     7205.00     7641.37     87.43 o 
   4   5   1       23.04       12.77      1.70 o 
   5   5   1      588.65      532.01      6.82 o 
   6   5   1      272.67      273.11      4.48 o 
   7   5   1       42.31       38.64      1.93 o 
   8   5   1        8.00       10.61      1.43 o 
   9   5   1      210.62      205.55      4.59 o 
  10   5   1       13.38       10.94      2.45 o 
  11   5   1      330.95      374.49      9.17 o 
 -12   6   1        4.76        4.11      2.63 o 
 -11   6   1       88.47       89.05      3.97 o 
 -10   6   1       79.72       70.84      3.06 o 
  -9   6   1      329.06      305.58      4.99 o 
  -8   6   1      165.63      153.05      3.29 o 
  -7   6   1       98.23      105.21      3.17 o 
  -6   6   1      126.33      107.34      3.39 o 
  -5   6   1     1473.24     1454.58     19.64 o 
  -4   6   1      666.39      654.93      7.72 o 
  -3   6   1     1250.05     1416.48     15.75 o 
  -2   6   1     8362.66     9181.86    186.87 o 
  -1   6   1      232.76      285.36      5.65 o 
   0   6   1      468.40      459.43      8.80 o 
   1   6   1      630.29      573.56     10.89 o 
   2   6   1      292.73      321.25      5.62 o 
   3   6   1       19.55       36.99      1.47 o 
   4   6   1      152.97      180.92      3.83 o 
   5   6   1     1154.38     1090.98     17.39 o 
   6   6   1        0.27       -1.20      1.20 o 
   7   6   1       49.51       48.60      2.11 o 
   8   6   1       21.47       21.57      1.65 o 
   9   6   1       17.62       20.29      2.09 o 
  10   6   1       27.13       36.08      3.44 o 
  11   6   1       23.56       21.69      3.44 o 
 -12   7   1       27.04       30.61      5.20 o 
 -11   7   1       27.25       24.06      4.61 o 
 -10   7   1       21.96       26.53      1.99 o 
  -9   7   1      346.82      356.44      5.44 o 
  -8   7   1       11.76       20.52      1.67 o 
  -7   7   1        2.33        0.74      1.20 o 
  -6   7   1        4.76        2.10      1.11 o 
  -5   7   1      625.48      597.72      7.72 o 
  -4   7   1      304.88      350.48      7.53 o 
  -3   7   1     1805.61     1932.79     16.50 o 
  -2   7   1      872.80      989.77     11.39 o 
  -1   7   1     4081.73     4174.12     41.84 o 
   0   7   1        5.70        6.66      1.06 o 
   1   7   1     4679.64     5064.48     59.31 o 
   2   7   1      149.02      184.96      3.44 o 
   3   7   1       17.42       40.01      1.93 o 
   4   7   1        0.67        5.52      1.47 o 
   5   7   1       72.59       69.00      2.94 o 
   6   7   1        2.80        2.45      1.20 o 
   7   7   1        5.79        3.38      1.49 o 
   8   7   1        0.69        0.47      1.12 o 
   9   7   1      583.64      607.42      8.24 o 
  10   7   1       14.75       12.35      2.69 o 
  11   7   1      102.41      124.07      5.82 o 
 -11   8   1       41.44       39.58      2.61 o 
 -10   8   1       16.34       17.47      2.26 o 
  -9   8   1       64.94       64.13      2.42 o 
  -8   8   1      344.39      356.18      6.53 o 
  -7   8   1      157.17      159.74      3.69 o 
  -6   8   1      108.04       86.05      2.42 o 
  -5   8   1      210.59      209.37      4.06 o 
  -4   8   1     2254.19     2174.90     22.06 o 
  -3   8   1        1.35        4.58      0.77 o 
  -2   8   1      298.93      353.63      4.84 o 
  -1   8   1      397.45      481.08      4.94 o 
   0   8   1      874.98      947.15      9.87 o 
   1   8   1       17.45       24.44      1.32 o 
   2   8   1      634.91      685.15      7.14 o 
   3   8   1       79.86       79.86      2.08 o 
   4   8   1     2875.80     2839.38     37.03 o 
   5   8   1       27.02       26.85      1.97 o 
   6   8   1       10.54        8.87      1.33 o 
   7   8   1      630.79      589.56      7.36 o 
   8   8   1       80.72       75.10      2.91 o 
   9   8   1        0.39        1.04      1.48 o 
  10   8   1       14.35       19.39      2.97 o 
  11   8   1        0.97        0.74      2.94 o 
 -11   9   1        0.01       -1.71      1.71 o 
 -10   9   1      254.72      262.88      7.00 o 
  -9   9   1      163.20      152.53      3.53 o 
  -8   9   1       51.94       66.87      2.51 o 
  -7   9   1      104.91       88.57      3.08 o 
  -6   9   1      223.22      223.50      3.96 o 
  -5   9   1      290.39      279.64      4.33 o 
  -4   9   1      207.74      211.87      3.69 o 
  -3   9   1       63.21       66.56      2.04 o 
  -2   9   1        0.55        0.00      0.88 o 
  -1   9   1     2007.30     2079.54     16.35 o 
   0   9   1      698.22      649.79      6.48 o 
   1   9   1      172.30      233.80      3.55 o 
   2   9   1      514.94      626.99      7.90 o 
   3   9   1       97.50      110.07      2.65 o 
   4   9   1      228.21      234.77      3.59 o 
   5   9   1       25.47       23.86      1.97 o 
   6   9   1      122.47      121.33      3.73 o 
   7   9   1       64.75       75.18      2.78 o 
   8   9   1      113.56      126.28      3.42 o 
   9   9   1      202.12      213.27      5.88 o 
  10   9   1      136.67      155.23      5.38 o 
 -11  10   1        0.84        0.55      1.93 o 
 -10  10   1       34.61       32.80      2.36 o 
  -9  10   1       41.76       44.17      2.44 o 
  -8  10   1       96.70      111.40      3.47 o 
  -7  10   1      115.04      123.43      3.40 o 
  -6  10   1       24.10       27.31      1.56 o 
  -5  10   1      709.60      700.59      7.24 o 
  -4  10   1      682.03      675.47      8.07 o 
  -3  10   1        0.87        5.17      1.32 o 
  -2  10   1     3808.38     3674.53     36.93 o 
  -1  10   1       44.67       41.02      1.51 o 
   0  10   1       40.47       39.27      1.43 o 
   1  10   1      641.85      697.20      7.68 o 
   2  10   1       20.27       17.18      1.20 o 
   3  10   1        2.49        4.12      1.32 o 
   4  10   1      216.20      234.79      4.33 o 
   5  10   1      138.11      128.88      4.65 o 
   6  10   1      487.95      445.16      7.36 o 
   7  10   1       18.90       14.87      2.30 o 
   8  10   1       14.23       11.67      2.07 o 
   9  10   1       31.14       31.57      4.02 o 
  10  10   1      136.76      163.48      5.50 o 
 -10  11   1       14.93       12.45      3.65 o 
  -9  11   1       14.25       15.34      2.14 o 
  -8  11   1      190.58      174.57      4.58 o 
  -7  11   1      233.11      235.60      4.59 o 
  -6  11   1      556.22      508.17      6.71 o 
  -5  11   1      341.62      343.15      5.15 o 
  -4  11   1       80.70       77.84      2.56 o 
  -3  11   1      151.71      143.10      4.00 o 
  -2  11   1      928.17      895.32     11.57 o 
  -1  11   1       14.40       11.07      1.32 o 
   0  11   1       34.91       33.32      1.77 o 
   1  11   1      402.29      443.50      6.54 o 
   2  11   1       41.80       32.53      1.97 o 
   3  11   1     1140.65     1177.53     13.38 o 
   4  11   1      349.08      329.25      5.78 o 
   5  11   1      477.18      486.76      6.97 o 
   6  11   1      202.53      210.85      4.48 o 
   7  11   1       24.13       21.78      2.14 o 
   8  11   1       42.47       35.28      3.09 o 
   9  11   1        0.05       -2.48      2.48 o 
  10  11   1       36.77       38.42      3.83 o 
 -10  12   1       66.66       72.24      3.62 o 
  -9  12   1        0.32       -1.55      1.55 o 
  -8  12   1        0.00       -0.29      1.70 o 
  -7  12   1        3.00        6.73      1.67 o 
  -6  12   1       51.17       58.40      2.30 o 
  -5  12   1       42.01       41.16      2.11 o 
  -4  12   1        5.95        5.89      1.08 o 
  -3  12   1      741.90      733.87      9.33 o 
  -2  12   1     1429.84     1374.59     16.54 o 
  -1  12   1       61.34       60.98      2.69 o 
   0  12   1       40.43       36.99      2.40 o 
   1  12   1      125.70      114.28      3.00 o 
   2  12   1      420.31      427.40      5.98 o 
   3  12   1     1542.17     1539.18     15.25 o 
   4  12   1       58.04       61.74      2.28 o 
   5  12   1      105.12       92.86      3.64 o 
   6  12   1        0.02       -0.84      1.11 o 
   7  12   1      392.82      421.88      6.48 o 
   8  12   1        0.36        1.36      1.64 o 
   9  12   1       40.93       51.96      4.48 o 
  -9  13   1      104.33      107.00      4.22 o 
  -8  13   1      181.36      202.34      5.08 o 
  -7  13   1      138.18      118.48      3.54 o 
  -6  13   1      509.11      524.69      8.97 o 
  -5  13   1       68.34       66.43      3.01 o 
  -4  13   1       11.81       10.62      1.30 o 
  -3  13   1       18.35       29.20      1.80 o 
  -2  13   1      305.87      270.82      5.26 o 
  -1  13   1       22.61       29.40      2.55 o 
   0  13   1        8.14        8.25      1.38 o 
   1  13   1       46.93       56.69      2.40 o 
   2  13   1      394.12      361.97      5.76 o 
   3  13   1      921.46      881.37      9.44 o 
   4  13   1      240.50      229.18      4.24 o 
   5  13   1      133.95      140.10      4.02 o 
   6  13   1      467.20      454.80      6.77 o 
   7  13   1       31.47       35.04      2.35 o 
   8  13   1       48.00       50.01      3.31 o 
   9  13   1      125.67      127.45      6.16 o 
  -9  14   1      151.54      158.49      5.70 o 
  -8  14   1       43.85       41.26      3.08 o 
  -7  14   1       25.22       18.39      2.19 o 
  -6  14   1      100.81       96.32      3.30 o 
  -5  14   1      190.92      186.09      3.86 o 
  -4  14   1      186.16      191.53      3.61 o 
  -3  14   1      195.01      171.91      3.61 o 
  -2  14   1       68.25       60.07      2.43 o 
  -1  14   1      460.64      475.94      6.79 o 
   0  14   1      394.17      413.59      5.92 o 
   1  14   1      300.39      287.34      4.64 o 
   2  14   1      749.31      721.60      8.37 o 
   3  14   1       57.41       49.34      2.08 o 
   4  14   1       43.79       52.66      2.57 o 
   5  14   1      460.89      453.97      6.70 o 
   6  14   1       88.48       76.66      3.26 o 
   7  14   1        9.34       11.94      2.30 o 
   8  14   1       57.83       59.67      4.00 o 
  -8  15   1      162.60      185.23      5.15 o 
  -7  15   1        4.32        1.36      1.64 o 
  -6  15   1       42.10       47.93      3.30 o 
  -5  15   1       50.01       49.26      2.50 o 
  -4  15   1       22.41       26.73      1.81 o 
  -3  15   1       55.55       50.32      2.32 o 
  -2  15   1       70.19       75.84      2.60 o 
  -1  15   1       45.83       45.63      2.13 o 
   0  15   1      769.75      765.98      8.28 o 
   1  15   1      176.79      161.14      3.46 o 
   2  15   1        0.16        0.00      1.04 o 
   3  15   1        0.10       -0.66      1.16 o 
   4  15   1        0.82       -1.35      1.35 o 
   5  15   1       63.23       67.94      3.64 o 
   6  15   1        1.09        0.28      2.03 o 
   7  15   1       23.17       22.85      2.97 o 
   8  15   1      175.55      186.12      8.18 o 
  -8  16   1       89.58       98.59      4.12 o 
  -7  16   1        2.15        2.50      1.81 o 
  -6  16   1       37.64       48.59      3.08 o 
  -5  16   1      264.22      265.41      7.05 o 
  -4  16   1       86.25       80.73      2.80 o 
  -3  16   1        2.13        0.15      1.21 o 
  -2  16   1       48.87       49.21      2.24 o 
  -1  16   1        0.41        0.70      1.08 o 
   0  16   1       12.07       18.33      1.65 o 
   1  16   1      141.70      139.64      3.62 o 
   2  16   1      186.85      164.99      4.24 o 
   3  16   1      191.41      191.74      4.73 o 
   4  16   1      285.65      314.02      6.03 o 
   5  16   1      233.07      243.41      6.41 o 
   6  16   1       94.07       90.44      5.66 o 
   7  16   1       13.04       14.81      3.09 o 
  -7  17   1      179.21      214.78      5.86 o 
  -6  17   1       44.13       42.30      3.07 o 
  -5  17   1       67.62       64.01      3.17 o 
  -4  17   1        3.95        1.77      1.61 o 
  -3  17   1      101.28      108.52      3.84 o 
  -2  17   1      118.27      115.89      3.88 o 
  -1  17   1      162.50      171.41      5.36 o 
   0  17   1       48.24       47.22      2.50 o 
   1  17   1      188.32      171.12      4.48 o 
   2  17   1      228.57      226.18      5.70 o 
   3  17   1        1.40       -0.63      1.54 o 
   4  17   1        5.14        4.99      1.87 o 
   5  17   1       96.30       95.40      4.86 o 
   6  17   1       17.43       23.21      4.25 o 
  -6  18   1        0.19        1.79      3.19 o 
  -5  18   1       16.46       19.21      2.45 o 
  -4  18   1       39.37       34.96      2.65 o 
  -3  18   1      234.52      235.72      6.36 o 
  -2  18   1       38.27       37.22      3.05 o 
  -1  18   1       49.62       44.62      2.50 o 
   0  18   1        0.77       -1.21      1.35 o 
   1  18   1        4.26        3.92      1.80 o 
   2  18   1        1.19        3.19      1.80 o 
   3  18   1        0.36        3.61      1.95 o 
   4  18   1       65.06       68.85      3.88 o 
   5  18   1        1.33       -0.42      2.50 o 
  -5  19   1        3.09        0.00      2.34 o 
  -4  19   1       45.65       54.04      4.25 o 
  -3  19   1       42.36       39.80      2.87 o 
  -2  19   1       34.76       31.31      2.46 o 
  -1  19   1       63.40       67.85      3.20 o 
   0  19   1       17.60       14.27      2.01 o 
   1  19   1      205.20      205.03      5.67 o 
   2  19   1       21.46       21.50      2.48 o 
   3  19   1       98.88      113.05      4.72 o 
   4  19   1        5.17        4.41      2.17 o 
  -3  20   1       39.99       39.96      4.14 o 
  -2  20   1      362.21      388.58      7.62 o 
  -1  20   1       31.75       30.49      2.76 o 
   0  20   1       15.15       15.58      2.37 o 
   1  20   1        6.92        9.03      2.11 o 
   2  20   1       83.98       85.50      5.02 o 
   3  20   1        1.16        0.98      3.40 o 
 -12   0   2      441.06      487.08     21.51 o 
 -10   0   2      494.73      459.72     13.67 o 
  -8   0   2      367.44      368.10      6.56 o 
  -6   0   2     2903.83     3031.00     33.98 o 
  -4   0   2    15441.90    15292.79    295.76 o 
  -2   0   2       45.39       51.50      2.94 o 
   0   0   2      153.19      135.37      4.41 o 
   2   0   2        0.14        5.26      1.04 o 
   4   0   2      232.64      176.54      4.48 o 
   6   0   2       67.70       61.00      2.50 o 
   8   0   2      523.05      535.08      9.71 o 
  10   0   2       14.24       12.19      3.53 o 
 -12   1   2       91.98       96.00      4.16 o 
 -11   1   2        1.75       -1.64      1.64 o 
 -10   1   2        0.05       -0.35      1.35 o 
  -9   1   2      393.40      374.71      5.86 o 
  -8   1   2      517.35      466.94      5.99 o 
  -7   1   2        5.57        3.78      1.10 o 
  -6   1   2      702.79      674.36      9.81 o 
  -5   1   2     4126.76     4292.92     43.74 o 
  -4   1   2     3525.26     3541.73     49.29 o 
  -3   1   2        7.60        8.16      1.04 o 
  -2   1   2       77.33       66.96      2.08 o 
  -1   1   2     3888.24     3864.53     43.52 o 
   0   1   2     1763.56     1850.38     31.64 o 
   1   1   2     3190.07     3264.28     39.68 o 
   2   1   2      148.04      173.45      2.94 o 
   3   1   2      486.80      451.32      7.05 o 
   4   1   2     3752.54     3748.01     35.24 o 
   5   1   2      858.26      872.60      8.24 o 
   6   1   2      139.35      150.06      2.84 o 
   7   1   2      134.44      135.27      2.98 o 
   8   1   2      748.03      682.56      8.14 o 
   9   1   2        9.13        9.72      2.04 o 
  10   1   2      233.86      240.86      6.96 o 
  11   1   2       59.45       62.58      4.32 o 
 -12   2   2        9.63        9.64      2.48 o 
 -11   2   2        5.16        5.75      1.95 o 
 -10   2   2       21.58       22.07      1.93 o 
  -9   2   2       54.29       62.62      2.58 o 
  -8   2   2      672.93      607.90      6.19 o 
  -7   2   2      818.31      773.22      7.53 o 
  -6   2   2     3260.26     3239.77     27.57 o 
  -5   2   2     2002.99     2155.22     19.14 o 
  -4   2   2     2006.53     2122.73     46.26 o 
  -3   2   2        8.71        4.62      1.47 o 
  -2   2   2     4392.83     4303.59     50.02 o 
  -1   2   2      619.32      534.60     10.30 o 
   0   2   2     3950.42     4093.06     57.11 o 
   1   2   2     4939.50     4890.84     62.94 o 
   2   2   2     2322.61     2412.73     24.61 o 
   3   2   2        4.08        3.24      0.66 o 
   4   2   2      101.26       97.69      2.40 o 
   5   2   2      330.90      278.56      3.86 o 
   6   2   2        0.03       -0.67      0.68 o 
   7   2   2      189.65      187.84      3.59 o 
   8   2   2      103.79       81.52      2.79 o 
   9   2   2      175.14      180.71      4.97 o 
  10   2   2      138.88      146.94      7.43 o 
  11   2   2       94.38       93.97      5.22 o 
 -12   3   2       70.65       76.92      3.87 o 
 -11   3   2      450.28      464.57      8.09 o 
 -10   3   2      172.76      165.28      4.10 o 
  -9   3   2       18.22       19.63      1.61 o 
  -8   3   2       13.65        9.91      1.23 o 
  -7   3   2      166.42      166.63      2.60 o 
  -6   3   2      252.85      307.48      4.48 o 
  -5   3   2      445.09      452.77      7.52 o 
  -4   3   2      349.84      364.92     11.77 o 
  -3   3   2     8453.73     8549.13    175.10 o 
  -2   3   2       59.75       54.86      1.47 o 
  -1   3   2      542.89      510.72      8.99 o 
   0   3   2      798.04      876.73     11.31 o 
   1   3   2      320.04      343.39      5.34 o 
   2   3   2      908.79      954.89      9.73 o 
   3   3   2      741.13      782.60     10.47 o 
   4   3   2      309.01      345.62      5.48 o 
   5   3   2      521.40      473.02      5.79 o 
   6   3   2       84.93       78.22      2.48 o 
   7   3   2     6074.54     5742.12     54.91 o 
   8   3   2        5.53        6.90      1.64 o 
   9   3   2       93.32       83.87      3.79 o 
  10   3   2        0.82        4.22      2.34 o 
  11   3   2       29.24       21.43      3.44 o 
 -12   4   2        1.86        5.00      2.14 o 
 -11   4   2       11.55       10.88      1.93 o 
 -10   4   2        0.01       -0.23      1.39 o 
  -9   4   2       38.88       36.09      1.81 o 
  -8   4   2      137.08      122.63      2.89 o 
  -7   4   2     1066.79     1009.42      8.73 o 
  -6   4   2      797.81      713.89      7.62 o 
  -5   4   2       41.01       33.35      1.52 o 
  -4   4   2     1081.14     1179.25     35.31 o 
  -3   4   2       31.64       25.01      2.94 o 
  -2   4   2      127.69      132.27      3.85 o 
  -1   4   2     1015.74     1178.62     15.51 o 
   0   4   2      698.81      706.75      9.34 o 
   1   4   2     1198.26     1168.99     11.57 o 
   2   4   2        1.24        2.21      0.74 o 
   3   4   2     3692.27     3937.90     50.74 o 
   4   4   2       81.30       88.87      3.31 o 
   5   4   2      690.56      673.86      8.38 o 
   6   4   2      479.15      479.18      6.29 o 
   7   4   2        1.54        3.11      1.27 o 
   8   4   2       17.51       17.04      2.30 o 
   9   4   2       15.23       14.64      2.07 o 
  10   4   2       55.55       53.14      3.83 o 
  11   4   2      394.56      402.58     10.83 o 
 -12   5   2      413.02      452.06      7.75 o 
 -11   5   2        1.28       -1.58      1.58 o 
 -10   5   2      252.73      245.59      5.63 o 
  -9   5   2       16.99       25.54      1.64 o 
  -8   5   2      118.47      103.17      2.76 o 
  -7   5   2      103.09      101.20      2.44 o 
  -6   5   2      402.42      387.74      5.73 o 
  -5   5   2      489.75      467.95      6.16 o 
  -4   5   2     3762.68     4085.73     41.25 o 
  -3   5   2      164.97      168.32      4.60 o 
  -2   5   2     5882.75     5936.34     60.11 o 
  -1   5   2     1198.05     1236.01     13.76 o 
   0   5   2      461.52      479.44     12.43 o 
   1   5   2      772.66      851.98     14.57 o 
   2   5   2      514.84      520.73     11.83 o 
   3   5   2     1277.87     1363.92     14.05 o 
   4   5   2     1203.85     1313.06     13.78 o 
   5   5   2      219.58      229.93      3.87 o 
   6   5   2     2152.99     2007.32     20.18 o 
   7   5   2        0.03        0.59      1.16 o 
   8   5   2      506.93      497.54     10.31 o 
   9   5   2       36.28       35.75      4.02 o 
  10   5   2       69.55       69.80      4.41 o 
  11   5   2       16.28       12.92      3.25 o 
 -12   6   2       45.61       43.78      2.98 o 
 -11   6   2        2.07        1.89      1.53 o 
 -10   6   2      128.92      140.64      3.78 o 
  -9   6   2       77.83       85.76      2.64 o 
  -8   6   2        0.26       -0.84      1.11 o 
  -7   6   2       19.74       20.79      1.54 o 
  -6   6   2        0.51       -0.74      1.04 o 
  -5   6   2      277.57      293.30      4.84 o 
  -4   6   2     1018.85     1009.59     16.32 o 
  -3   6   2      467.99      496.79      5.88 o 
  -2   6   2      200.66      170.84      2.87 o 
  -1   6   2      138.18      150.77      3.09 o 
   0   6   2     5020.88     5480.15     65.11 o 
   1   6   2     5912.42     6253.33     62.51 o 
   2   6   2     2424.40     2688.23     28.26 o 
   3   6   2      106.18      164.20      3.68 o 
   4   6   2      520.81      498.54      8.07 o 
   5   6   2      329.12      329.30      4.98 o 
   6   6   2      162.54      151.51      5.16 o 
   7   6   2       28.09       27.31      2.09 o 
   8   6   2      678.06      645.03     10.64 o 
   9   6   2      176.02      172.32      6.16 o 
  10   6   2       32.47       35.17      3.99 o 
  11   6   2        0.03        0.63      2.50 o 
 -12   7   2       24.49       27.53      3.97 o 
 -11   7   2       60.11       63.46      2.89 o 
 -10   7   2      193.52      204.71      4.31 o 
  -9   7   2       17.40       15.02      1.93 o 
  -8   7   2      357.07      361.82      5.98 o 
  -7   7   2       34.29       27.37      1.72 o 
  -6   7   2       37.86       32.27      1.80 o 
  -5   7   2      486.65      429.77      7.37 o 
  -4   7   2     1634.80     1768.40     19.26 o 
  -3   7   2      188.54      227.97      3.79 o 
  -2   7   2      439.63      458.08      4.66 o 
  -1   7   2     1211.09     1236.30     10.62 o 
   0   7   2     3733.47     3864.90     35.02 o 
   1   7   2     3500.95     3818.77     65.15 o 
   2   7   2      881.36      955.70     11.54 o 
   3   7   2      302.45      371.72      6.05 o 
   4   7   2     3138.53     3175.86     33.37 o 
   5   7   2       70.38       71.16      2.40 o 
   6   7   2       43.36       36.05      2.17 o 
   7   7   2      274.38      265.99      4.74 o 
   8   7   2        2.11        0.78      1.41 o 
   9   7   2       30.17       38.36      3.90 o 
  10   7   2      230.91      249.71      7.70 o 
  11   7   2        3.05        3.26      3.62 o 
 -11   8   2       10.44       16.22      2.23 o 
 -10   8   2       71.56       75.63      2.93 o 
  -9   8   2      540.99      546.48      6.73 o 
  -8   8   2      307.30      281.37      5.05 o 
  -7   8   2       57.28       59.10      2.22 o 
  -6   8   2       86.90       78.42      2.85 o 
  -5   8   2     1153.24     1115.57     12.57 o 
  -4   8   2      233.22      237.43      4.18 o 
  -3   8   2      858.37      876.23      9.73 o 
  -2   8   2       52.44       65.98      2.05 o 
  -1   8   2     1156.37     1177.91     11.09 o 
   0   8   2      421.16      479.43      6.04 o 
   1   8   2     2363.92     2567.97     26.96 o 
   2   8   2      234.29      217.43      3.88 o 
   3   8   2      150.50      142.06      2.97 o 
   4   8   2       54.71       46.01      1.97 o 
   5   8   2      588.46      554.48      7.86 o 
   6   8   2      243.20      239.64      4.18 o 
   7   8   2       94.76       96.34      2.91 o 
   8   8   2      131.91      154.64      4.20 o 
   9   8   2      342.52      370.57     10.19 o 
  10   8   2       12.24       17.88      2.94 o 
 -11   9   2        2.45        1.77      1.85 o 
 -10   9   2      121.98      128.96      3.60 o 
  -9   9   2      115.74      113.48      3.49 o 
  -8   9   2       14.64       19.15      1.78 o 
  -7   9   2      109.21      112.38      3.06 o 
  -6   9   2        0.64        1.26      1.11 o 
  -5   9   2     1578.47     1494.91     17.84 o 
  -4   9   2      292.09      300.26      4.97 o 
  -3   9   2      223.63      246.49      3.97 o 
  -2   9   2       32.11       47.26      1.80 o 
  -1   9   2        3.46        2.04      0.83 o 
   0   9   2      265.41      251.90      4.59 o 
   1   9   2      905.10      916.26      9.32 o 
   2   9   2        7.82       12.26      1.28 o 
   3   9   2      682.52      705.59      8.38 o 
   4   9   2        0.06        1.05      1.11 o 
   5   9   2      877.69      828.54     10.65 o 
   6   9   2      183.77      148.01      3.40 o 
   7   9   2        1.42       -0.46      1.21 o 
   8   9   2       97.68       83.45      3.37 o 
   9   9   2      185.26      200.78      7.90 o 
  10   9   2        1.87       -0.10      2.34 o 
 -11  10   2       27.37       28.90      2.68 o 
 -10  10   2       70.07       70.80      2.96 o 
  -9  10   2       19.38       19.35      2.16 o 
  -8  10   2       97.79       99.51      3.24 o 
  -7  10   2     1327.11     1246.69     11.70 o 
  -6  10   2        0.11        0.55      1.04 o 
  -5  10   2      422.25      443.32      6.01 o 
  -4  10   2        6.33        4.90      1.20 o 
  -3  10   2       26.26       26.01      1.86 o 
  -2  10   2      301.93      327.83      4.97 o 
  -1  10   2       31.48       28.41      1.27 o 
   0  10   2      482.71      490.09      5.36 o 
   1  10   2     2041.06     1977.21     19.55 o 
   2  10   2       10.71       13.51      1.20 o 
   3  10   2     1757.27     1761.01     15.11 o 
   4  10   2      607.85      586.47      8.34 o 
   5  10   2        0.66        1.18      1.32 o 
   6  10   2      316.17      309.03      6.16 o 
   7  10   2        8.49       17.47      1.87 o 
   8  10   2      113.46      116.97      4.31 o 
   9  10   2        0.28        2.73      3.68 o 
  10  10   2        1.85        0.55      3.79 o 
 -10  11   2       11.26        5.56      1.83 o 
  -9  11   2       13.51       14.56      2.04 o 
  -8  11   2        0.21       -0.54      1.29 o 
  -7  11   2        2.62        0.67      1.18 o 
  -6  11   2      367.38      373.87      5.00 o 
  -5  11   2        4.99        8.21      1.58 o 
  -4  11   2      572.02      571.69      7.75 o 
  -3  11   2      320.68      297.03      4.69 o 
  -2  11   2     1080.28     1064.01     13.05 o 
  -1  11   2      131.55      117.41      2.85 o 
   0  11   2       36.35       25.36      2.08 o 
   1  11   2       34.54       34.37      3.04 o 
   2  11   2      130.42      135.15      3.26 o 
   3  11   2       70.60       75.00      2.65 o 
   4  11   2      294.52      295.71      5.03 o 
   5  11   2      567.31      518.15      7.16 o 
   6  11   2       25.86       21.39      1.87 o 
   7  11   2      360.55      336.04      9.93 o 
   8  11   2       24.27       14.31      4.76 o 
   9  11   2       10.86        8.83      5.89 o 
 -10  12   2      144.71      174.91      5.88 o 
  -9  12   2       40.59       43.36      3.83 o 
  -8  12   2      137.22      138.11      4.83 o 
  -7  12   2        9.26        5.15      1.36 o 
  -6  12   2     1185.58     1133.10     10.94 o 
  -5  12   2      129.58      138.58      3.17 o 
  -4  12   2       48.34       50.42      2.63 o 
  -3  12   2      226.56      225.16      4.72 o 
  -2  12   2        2.05        1.23      1.50 o 
  -1  12   2       39.55       33.45      1.67 o 
   0  12   2      182.47      164.93      3.96 o 
   1  12   2      782.70      794.04      9.16 o 
   2  12   2     1836.70     1804.04     17.17 o 
   3  12   2        5.31        6.28      1.41 o 
   4  12   2       93.51       98.36      3.17 o 
   5  12   2       32.66       34.83      2.84 o 
   6  12   2      227.49      212.17      5.77 o 
   7  12   2        5.59       15.60      4.16 o 
   8  12   2        7.00       13.98      4.16 o 
   9  12   2      110.62      115.87     11.77 o 
 -10  13   2       16.60       12.93      2.56 o 
  -9  13   2       15.40       14.69      2.26 o 
  -8  13   2      186.43      189.76      6.26 o 
  -7  13   2       46.00       46.48      2.42 o 
  -6  13   2       97.60      100.32      4.03 o 
  -5  13   2       59.75       53.54      2.66 o 
  -4  13   2      289.40      275.36      4.38 o 
  -3  13   2      530.49      502.08      7.10 o 
  -2  13   2      141.24      120.91      3.64 o 
  -1  13   2       96.67      103.17      3.00 o 
   0  13   2        8.98       11.11      1.43 o 
   1  13   2        5.94        5.10      1.65 o 
   2  13   2       58.94       75.30      2.76 o 
   3  13   2       20.92       20.67      1.80 o 
   4  13   2       11.95       11.33      1.97 o 
   5  13   2      295.54      304.65      7.13 o 
   6  13   2       28.43       27.30      4.06 o 
   7  13   2      268.34      309.03     11.45 o 
   8  13   2        4.90        3.99      3.53 o 
  -9  14   2       10.79        9.86      2.19 o 
  -8  14   2       59.30       70.21      3.45 o 
  -7  14   2      175.92      174.12      4.65 o 
  -6  14   2      237.48      248.99      4.89 o 
  -5  14   2        2.91        5.27      1.69 o 
  -4  14   2        5.19        5.81      1.29 o 
  -3  14   2      260.91      254.76      4.34 o 
  -2  14   2      264.37      248.03      4.19 o 
  -1  14   2      370.91      394.68      6.23 o 
   0  14   2      811.83      811.52      9.76 o 
   1  14   2        4.88        1.96      1.20 o 
   2  14   2      191.25      173.15      4.08 o 
   3  14   2       18.40       19.19      1.72 o 
   4  14   2       70.49       66.46      2.87 o 
   5  14   2      264.72      262.00      6.16 o 
   6  14   2       21.70       14.71      2.45 o 
   7  14   2        0.10       -0.21      2.14 o 
   8  14   2      273.62      301.95     11.93 o 
  -9  15   2      100.54      108.89     11.77 o 
  -8  15   2        1.59       -0.65      1.69 o 
  -7  15   2        3.25       -0.84      1.51 o 
  -6  15   2        7.89        6.90      1.78 o 
  -5  15   2      219.46      224.06      4.64 o 
  -4  15   2        1.84        0.57      1.27 o 
  -3  15   2       68.45       56.34      2.30 o 
  -2  15   2      269.07      252.06      4.74 o 
  -1  15   2      180.79      177.86      3.92 o 
   0  15   2      118.07      117.21      3.81 o 
   1  15   2      175.41      199.00      4.10 o 
   2  15   2       52.74       42.42      2.35 o 
   3  15   2       47.50       50.93      2.65 o 
   4  15   2        8.39        3.68      2.21 o 
   5  15   2      171.29      174.57      5.89 o 
   6  15   2        6.32        5.04      2.50 o 
   7  15   2       72.96       77.20      5.62 o 
  -8  16   2       20.50       25.59      2.97 o 
  -7  16   2        3.84        6.84      2.30 o 
  -6  16   2      123.41      133.59      4.72 o 
  -5  16   2      254.36      269.43      6.48 o 
  -4  16   2      221.32      229.77      7.07 o 
  -3  16   2        6.34        1.10      1.22 o 
  -2  16   2      219.15      213.81      4.49 o 
  -1  16   2       60.73       66.31      2.84 o 
   0  16   2       46.43       58.67      2.50 o 
   1  16   2       22.65       20.33      2.56 o 
   2  16   2       17.56       18.27      2.73 o 
   3  16   2       26.61       31.25      3.27 o 
   4  16   2      123.85      127.68      7.76 o 
   5  16   2       49.33       60.88      4.19 o 
   6  16   2        4.35       11.69      2.50 o 
   7  16   2       84.88      106.71      6.19 o 
  -7  17   2       14.61       10.59      2.63 o 
  -6  17   2      130.33      133.63      4.97 o 
  -5  17   2        6.94        3.99      2.19 o 
  -4  17   2      104.05      101.34      4.18 o 
  -3  17   2      174.34      170.69      4.46 o 
  -2  17   2        7.85        6.52      1.67 o 
  -1  17   2      116.18      108.27      3.47 o 
   0  17   2      140.25      142.61      4.04 o 
   1  17   2        0.04       -1.49      1.49 o 
   2  17   2        0.86        0.13      1.77 o 
   3  17   2        4.65       -0.40      3.21 o 
   4  17   2      199.82      194.25      6.41 o 
   5  17   2        9.55        8.94      3.40 o 
   6  17   2      215.30      251.57     13.86 o 
  -6  18   2      113.86      104.98      4.72 o 
  -5  18   2       16.17       18.54      2.73 o 
  -4  18   2       28.47       27.69      2.97 o 
  -3  18   2        0.06        2.73      1.67 o 
  -2  18   2       19.21       17.30      1.93 o 
  -1  18   2       16.47       17.38      1.93 o 
   0  18   2        3.33        2.45      1.80 o 
   1  18   2       77.32       76.97      3.79 o 
   2  18   2      512.41      523.71      9.57 o 
   3  18   2       16.88       11.16      2.71 o 
   4  18   2        0.05        0.35      2.01 o 
   5  18   2        6.50        0.45      2.69 o 
  -5  19   2        7.83        6.92      2.30 o 
  -4  19   2       19.91       18.72      2.76 o 
  -3  19   2        6.15        5.04      1.78 o 
  -2  19   2      350.54      342.58      6.41 o 
  -1  19   2       50.03       54.47      3.51 o 
   0  19   2       18.03       16.26      2.42 o 
   1  19   2        5.37        4.66      2.17 o 
   2  19   2        0.49        1.16      2.07 o 
   3  19   2       49.75       53.82      3.64 o 
   4  19   2        0.34       -0.95      2.50 o 
  -3  20   2       10.56        5.63      2.32 o 
  -2  20   2       12.51       15.88      3.35 o 
  -1  20   2        0.37       -1.87      1.87 o 
   0  20   2        2.31        1.61      1.95 o 
   1  20   2      208.65      210.81      6.26 o 
   2  20   2       27.79       26.73      3.95 o 
 -13   0   3       35.90       41.20      8.83 o 
 -11   0   3       65.25       74.32      4.76 o 
  -9   0   3      930.18      909.73     13.14 o 
  -7   0   3      240.12      228.88      6.16 o 
  -5   0   3       74.19       81.50      2.55 o 
  -3   0   3      222.91      231.02      7.36 o 
  -1   0   3   176136.27   147145.16   2881.10 o 
   1   0   3     2685.38     2639.78     51.50 o 
   3   0   3        0.22        3.43      1.32 o 
   5   0   3      195.16      227.26      4.57 o 
   7   0   3      671.72      648.86     12.47 o 
   9   0   3      206.99      200.76      6.69 o 
  11   0   3        0.14        4.41      4.16 o 
 -12   1   3       17.74       17.65      2.65 o 
 -11   1   3        0.34       -1.26      1.51 o 
 -10   1   3      266.75      258.77      5.05 o 
  -9   1   3        2.51        1.54      1.13 o 
  -8   1   3        2.71        1.29      1.04 o 
  -7   1   3      970.82      967.23     12.50 o 
  -6   1   3      167.92      136.80      2.78 o 
  -5   1   3      424.92      429.83      5.38 o 
  -4   1   3      420.42      389.31      7.28 o 
  -3   1   3        0.01        0.49      1.16 o 
  -2   1   3     1126.50     1155.96     14.09 o 
  -1   1   3     7174.42     7254.92     97.28 o 
   0   1   3     6172.38     6387.07     85.32 o 
   1   1   3      841.67      787.59     13.79 o 
   2   1   3      893.60      873.26     11.53 o 
   3   1   3        2.02        2.94      0.85 o 
   4   1   3        1.21        1.02      0.59 o 
   5   1   3      748.15      731.84      7.27 o 
   6   1   3       15.40       12.88      2.25 o 
   7   1   3      937.48      892.38     10.33 o 
   8   1   3      163.73      152.55      3.94 o 
   9   1   3        3.67        5.66      1.64 o 
  10   1   3       40.92       46.79      4.46 o 
  11   1   3      120.39      132.95      6.22 o 
 -12   2   3       56.69       62.26      3.55 o 
 -11   2   3       96.98       99.99      3.62 o 
 -10   2   3       60.98       55.43      2.68 o 
  -9   2   3       53.72       52.93      1.93 o 
  -8   2   3      794.75      761.63      7.32 o 
  -7   2   3      216.59      193.40      3.29 o 
  -6   2   3     1289.19     1321.66     16.45 o 
  -5   2   3       90.53       76.45      2.07 o 
  -4   2   3      441.27      439.28      8.83 o 
  -3   2   3      900.61      864.46     10.22 o 
  -2   2   3        0.91        1.10      0.74 o 
  -1   2   3       14.34       15.03      1.32 o 
   0   2   3    22734.39    23501.20    328.66 o 
   1   2   3       44.08       57.24      1.87 o 
   2   2   3      546.61      500.94      6.56 o 
   3   2   3        1.67        3.77      0.85 o 
   4   2   3        1.18        7.69      0.98 o 
   5   2   3      301.02      259.26      3.68 o 
   6   2   3        1.47        0.25      1.20 o 
   7   2   3      243.38      237.88      4.62 o 
   8   2   3      155.23      152.22      3.94 o 
   9   2   3       21.30       21.46      2.17 o 
  10   2   3       56.42       60.55      6.22 o 
  11   2   3        1.17        3.05      2.55 o 
 -12   3   3       94.89      104.65      4.49 o 
 -11   3   3        5.47        4.20      1.63 o 
 -10   3   3      408.37      391.91      5.97 o 
  -9   3   3      369.65      386.82      4.71 o 
  -8   3   3     1220.94     1123.99      9.76 o 
  -7   3   3      286.45      294.85      4.36 o 
  -6   3   3       39.97       24.42      1.61 o 
  -5   3   3       70.77       63.58      2.07 o 
  -4   3   3       95.35       99.07      2.63 o 
  -3   3   3        3.73        4.56      0.85 o 
  -2   3   3     4144.49     4155.31     42.06 o 
  -1   3   3      147.05      155.30      4.70 o 
   0   3   3     4857.00     5169.16    100.79 o 
   1   3   3       18.81       23.48      1.11 o 
   2   3   3      919.56      827.62     11.26 o 
   3   3   3      596.91      556.56      7.18 o 
   4   3   3      461.61      525.84      5.78 o 
   5   3   3      419.94      417.54      5.59 o 
   6   3   3      103.61      110.46      3.40 o 
   7   3   3       83.95       89.20      3.12 o 
   8   3   3        7.33        6.15      1.77 o 
   9   3   3        0.10       -1.02      1.49 o 
  10   3   3      281.46      309.35      7.99 o 
  11   3   3       27.52       33.31      4.25 o 
 -12   4   3      227.80      233.30      5.61 o 
 -11   4   3      195.86      212.92      5.21 o 
 -10   4   3       88.53       82.10      2.64 o 
  -9   4   3       15.76        9.67      1.24 o 
  -8   4   3      454.58      450.14      5.35 o 
  -7   4   3       60.27       50.78      1.85 o 
  -6   4   3        0.09        1.89      0.89 o 
  -5   4   3     1876.95     1978.23     18.76 o 
  -4   4   3      992.58      958.81     10.48 o 
  -3   4   3     2599.35     2512.81     33.77 o 
  -2   4   3     1624.22     1465.95     16.33 o 
  -1   4   3     1821.68     1806.50     22.33 o 
   0   4   3      878.31      857.19     12.74 o 
   1   4   3       26.54       29.31      0.98 o 
   2   4   3     2017.78     2006.53     19.17 o 
   3   4   3        4.05        5.37      0.69 o 
   4   4   3       36.89       40.46      1.80 o 
   5   4   3      393.47      422.64      5.97 o 
   6   4   3     1643.15     1632.91     17.19 o 
   7   4   3       64.18       71.23      2.97 o 
   8   4   3      161.77      154.78      4.29 o 
   9   4   3        1.89        6.82      2.76 o 
  10   4   3        3.86        2.63      2.50 o 
  11   4   3        1.35       -0.11      2.97 o 
 -12   5   3        4.77        4.21      2.18 o 
 -11   5   3      124.96      125.00      4.32 o 
 -10   5   3       99.14       90.86      2.75 o 
  -9   5   3       15.70       19.44      1.78 o 
  -8   5   3      414.29      406.22      5.30 o 
  -7   5   3     1829.46     1781.76     16.83 o 
  -6   5   3      643.01      675.12      9.32 o 
  -5   5   3       20.24       24.47      1.59 o 
  -4   5   3      339.66      312.53      5.07 o 
  -3   5   3       12.10       14.99      1.11 o 
  -2   5   3       55.62       46.19      1.93 o 
  -1   5   3      476.46      469.18      6.62 o 
   0   5   3       95.61      104.97      4.67 o 
   1   5   3       12.76        7.36      0.88 o 
   2   5   3      709.89      723.96      7.46 o 
   3   5   3      454.19      414.99      5.18 o 
   4   5   3       22.50       34.39      1.75 o 
   5   5   3       39.80       47.01      2.95 o 
   6   5   3       63.71       63.07      2.73 o 
   7   5   3      254.77      246.41      5.33 o 
   8   5   3       35.25       29.41      2.45 o 
   9   5   3      273.42      283.25      8.75 o 
  10   5   3        0.61       -1.68      2.50 o 
  11   5   3      125.58      137.62      9.36 o 
 -12   6   3       49.18       53.68      2.93 o 
 -11   6   3       14.47       10.76      1.95 o 
 -10   6   3       91.62      101.48      3.08 o 
  -9   6   3       69.85       65.28      2.31 o 
  -8   6   3     1342.41     1314.23     11.97 o 
  -7   6   3      358.23      355.80      5.46 o 
  -6   6   3       79.38       84.30      2.73 o 
  -5   6   3      110.54      101.56      2.53 o 
  -4   6   3      459.22      416.21      7.34 o 
  -3   6   3      423.37      380.15      4.42 o 
  -2   6   3     1384.01     1469.44     12.37 o 
  -1   6   3     2411.81     2552.68     18.69 o 
   0   6   3      474.42      522.80      5.89 o 
   1   6   3       84.94       99.98      6.58 o 
   2   6   3        0.11        1.10      1.09 o 
   3   6   3      192.57      164.12      2.73 o 
   4   6   3     1019.98     1058.56     13.28 o 
   5   6   3        7.49        8.96      2.07 o 
   6   6   3     1088.75     1045.38     12.34 o 
   7   6   3      188.73      188.55      4.38 o 
   8   6   3       38.58       42.86      2.85 o 
   9   6   3       19.47       17.77      2.80 o 
  10   6   3       79.57       79.06      4.74 o 
 -12   7   3       71.74       83.91      3.76 o 
 -11   7   3       28.60       28.36      2.30 o 
 -10   7   3        3.10        1.02      1.33 o 
  -9   7   3        0.03        0.85      1.29 o 
  -8   7   3       20.13       20.35      1.61 o 
  -7   7   3        6.03        6.62      1.40 o 
  -6   7   3       14.74       14.20      1.40 o 
  -5   7   3     2612.60     2530.62     26.79 o 
  -4   7   3       82.03       84.12      2.26 o 
  -3   7   3      103.41       90.84      2.11 o 
  -2   7   3       37.18       30.57      1.16 o 
  -1   7   3      293.16      260.70      3.40 o 
   0   7   3      863.87      944.16     10.36 o 
   1   7   3       17.36       22.50      1.36 o 
   2   7   3       71.35       53.20      1.67 o 
   3   7   3     1004.35      997.64     10.29 o 
   4   7   3      195.03      198.55      4.37 o 
   5   7   3     1429.65     1468.29     15.88 o 
   6   7   3      599.16      591.41      8.52 o 
   7   7   3      978.61      957.73     11.38 o 
   8   7   3      104.75       93.77      3.64 o 
   9   7   3       80.08       74.76      5.34 o 
  10   7   3        1.42        3.49      3.19 o 
 -12   8   3        5.73        6.38      4.60 o 
 -11   8   3        1.29       -1.29      1.77 o 
 -10   8   3      433.11      440.28      6.28 o 
  -9   8   3      172.36      162.11      3.63 o 
  -8   8   3      409.19      434.67      5.87 o 
  -7   8   3      374.89      353.55      5.15 o 
  -6   8   3     1193.03     1138.39     12.84 o 
  -5   8   3        9.16       14.56      1.20 o 
  -4   8   3      838.27      826.62      9.59 o 
  -3   8   3      476.43      529.22      5.47 o 
  -2   8   3      167.31      197.00      2.89 o 
  -1   8   3      473.05      521.15      5.63 o 
   0   8   3     2755.02     2802.38     23.96 o 
   1   8   3      247.57      296.00      4.22 o 
   2   8   3      138.34      152.63      2.87 o 
   3   8   3      142.75      158.29      4.39 o 
   4   8   3       33.89       29.55      1.97 o 
   5   8   3      166.21      166.43      3.69 o 
   6   8   3       41.94       40.92      2.11 o 
   7   8   3       51.66       52.50      2.65 o 
   8   8   3       96.26       99.97      4.74 o 
   9   8   3        8.73        6.87      3.40 o 
  10   8   3      105.96      111.81      6.93 o 
 -11   9   3        4.64        4.29      1.93 o 
 -10   9   3       44.30       45.16      2.51 o 
  -9   9   3       26.60       29.85      2.16 o 
  -8   9   3      330.19      322.30      5.09 o 
  -7   9   3      949.06      881.26      8.99 o 
  -6   9   3      343.80      352.53      5.37 o 
  -5   9   3       35.34       27.85      2.21 o 
  -4   9   3      433.20      384.05      5.77 o 
  -3   9   3       86.59       95.63      2.56 o 
  -2   9   3      372.84      391.62      4.33 o 
  -1   9   3        0.01       -0.34      0.59 o 
   0   9   3       22.59       15.12      1.65 o 
   1   9   3      193.77      203.43      3.69 o 
   2   9   3       83.66       83.80      2.64 o 
   3   9   3      315.38      331.68      4.45 o 
   4   9   3      938.58      924.14     12.68 o 
   5   9   3     1872.07     1851.94     20.22 o 
   6   9   3       82.17       75.32      3.12 o 
   7   9   3        3.65        5.83      1.69 o 
   8   9   3      286.35      270.24     10.89 o 
   9   9   3      118.09      113.79      7.75 o 
  10   9   3        1.32       -4.41      5.89 o 
 -11  10   3       16.47       15.35      2.28 o 
 -10  10   3       12.52       12.64      1.93 o 
  -9  10   3       62.60       55.57      2.68 o 
  -8  10   3      105.73      105.53      3.12 o 
  -7  10   3       61.52       53.98      2.05 o 
  -6  10   3       28.27       33.81      1.72 o 
  -5  10   3      188.01      169.22      3.95 o 
  -4  10   3     1266.32     1230.37     13.13 o 
  -3  10   3       13.42       11.11      1.11 o 
  -2  10   3       74.87       66.97      1.99 o 
  -1  10   3      101.17       79.99      2.11 o 
   0  10   3     1291.21     1348.22     12.95 o 
   1  10   3       58.98       53.64      2.14 o 
   2  10   3     1097.35     1109.78     10.43 o 
   3  10   3        2.16        3.68      1.20 o 
   4  10   3      117.31      110.54      4.19 o 
   5  10   3       17.39       26.02      2.21 o 
   6  10   3      411.40      398.19     10.36 o 
   7  10   3        6.01        5.89      2.76 o 
   8  10   3       74.70       79.64     13.24 o 
   9  10   3      156.70      172.47      9.36 o 
 -11  11   3       69.10       72.62      4.17 o 
 -10  11   3        3.61        6.15      2.23 o 
  -9  11   3        3.61        5.40      1.80 o 
  -8  11   3      340.23      355.44      5.30 o 
  -7  11   3      432.35      412.91      5.47 o 
  -6  11   3      140.29      140.54      3.03 o 
  -5  11   3       10.01       12.15      1.51 o 
  -4  11   3       99.13       91.97      3.18 o 
  -3  11   3      231.92      231.32      3.86 o 
  -2  11   3      696.17      710.55      7.46 o 
  -1  11   3      330.32      326.46      4.19 o 
   0  11   3      724.74      723.71      7.11 o 
   1  11   3      708.35      721.92      7.58 o 
   2  11   3      764.51      777.29      8.99 o 
   3  11   3      286.11      279.05      4.77 o 
   4  11   3       25.14       23.80      1.97 o 
   5  11   3       22.77       29.21      2.69 o 
   6  11   3      223.45      190.53      5.67 o 
   7  11   3        5.07        4.68      2.76 o 
   8  11   3       55.97       58.47      5.65 o 
   9  11   3       83.73       83.52      7.75 o 
 -10  12   3       56.64       63.90      3.43 o 
  -9  12   3        0.17        1.72      1.80 o 
  -8  12   3       82.23       83.03      2.98 o 
  -7  12   3      119.66      132.81      3.39 o 
  -6  12   3        0.00        1.05      1.17 o 
  -5  12   3      314.48      320.66      4.76 o 
  -4  12   3       13.20       12.90      1.77 o 
  -3  12   3     3487.76     3364.08     29.05 o 
  -2  12   3       15.90       12.63      1.21 o 
  -1  12   3     1725.31     1617.07     15.76 o 
   0  12   3        0.27       -0.84      0.98 o 
   1  12   3      152.57      142.15      3.95 o 
   2  12   3      485.92      475.82      7.48 o 
   3  12   3      169.29      164.78      4.31 o 
   4  12   3        0.26       -1.49      1.49 o 
   5  12   3      285.31      298.95      8.07 o 
   6  12   3      195.88      184.74      8.32 o 
   7  12   3      381.73      432.12     20.60 o 
   8  12   3        1.03       -2.94      4.41 o 
 -10  13   3       48.71       46.98      3.37 o 
  -9  13   3        8.65        9.32      2.40 o 
  -8  13   3      106.53      103.09      4.30 o 
  -7  13   3       33.41       34.19      2.35 o 
  -6  13   3      260.91      260.85      4.90 o 
  -5  13   3     1040.18     1013.62     10.90 o 
  -4  13   3       19.94       22.79      1.78 o 
  -3  13   3        1.93        1.55      1.21 o 
  -2  13   3      365.76      375.40      5.45 o 
  -1  13   3        0.88        1.68      1.11 o 
   0  13   3      371.47      374.32      5.45 o 
   1  13   3      736.09      701.41      9.70 o 
   2  13   3      520.43      525.71      8.08 o 
   3  13   3      398.91      388.26      7.06 o 
   4  13   3        6.00        6.99      2.21 o 
   5  13   3      165.60      165.76      6.19 o 
   6  13   3        8.12        3.43      2.55 o 
   7  13   3       87.90       84.22      9.56 o 
   8  13   3        0.67        1.47      5.89 o 
  -9  14   3       24.91       29.20      3.61 o 
  -8  14   3      108.57      117.30      4.66 o 
  -7  14   3        5.40        4.65      1.69 o 
  -6  14   3      106.10      116.64      3.78 o 
  -5  14   3        0.31       -1.21      1.21 o 
  -4  14   3       32.52       25.61      2.01 o 
  -3  14   3      249.59      245.18      4.19 o 
  -2  14   3     1654.92     1551.31     14.87 o 
  -1  14   3      167.01      151.56      3.95 o 
   0  14   3       94.79       81.21      4.00 o 
   1  14   3      294.13      294.19      6.04 o 
   2  14   3      114.38      106.74      3.79 o 
   3  14   3      313.22      322.94      6.54 o 
   4  14   3       72.22       59.55      3.29 o 
   5  14   3       88.99       94.49      5.10 o 
   6  14   3       28.02       37.65      5.20 o 
   7  14   3       30.97       21.07      4.60 o 
  -9  15   3        3.11        9.65      4.60 o 
  -8  15   3        4.78        7.93      2.59 o 
  -7  15   3       18.43       21.24      2.53 o 
  -6  15   3      259.27      267.12      6.70 o 
  -5  15   3       29.20       33.15      2.52 o 
  -4  15   3      799.29      781.61      9.38 o 
  -3  15   3       13.56        9.78      1.74 o 
  -2  15   3       12.31       11.86      1.67 o 
  -1  15   3        7.96        6.56      1.64 o 
   0  15   3       45.64       48.34      4.25 o 
   1  15   3       63.34       69.68      3.00 o 
   2  15   3       65.17       72.89      3.08 o 
   3  15   3        1.68        0.12      1.61 o 
   4  15   3      274.12      286.27      7.36 o 
   5  15   3        0.27       -0.74      3.12 o 
   6  15   3        8.25        8.83      4.16 o 
   7  15   3       54.91       55.41      9.56 o 
  -8  16   3       31.68       38.74      4.17 o 
  -7  16   3        0.21        4.41      2.21 o 
  -6  16   3       63.17       64.08      3.64 o 
  -5  16   3        8.36        8.13      2.07 o 
  -4  16   3       13.40       11.67      2.30 o 
  -3  16   3       35.70       38.96      2.22 o 
  -2  16   3       82.41       79.11      3.26 o 
  -1  16   3      465.27      476.25      7.86 o 
   0  16   3      199.78      190.94      5.21 o 
   1  16   3       34.96       38.05      2.63 o 
   2  16   3       67.79       67.90      3.40 o 
   3  16   3       20.60       21.04      3.19 o 
   4  16   3        4.77        4.12      2.34 o 
   5  16   3       25.16       32.53      3.90 o 
   6  16   3       16.62        6.62      4.16 o 
  -7  17   3        1.02        0.90      2.11 o 
  -6  17   3       26.23       32.85      3.32 o 
  -5  17   3       45.38       44.82      3.21 o 
  -4  17   3       23.69       21.45      2.40 o 
  -3  17   3       46.22       41.26      2.56 o 
  -2  17   3        0.98        1.02      1.64 o 
  -1  17   3      241.44      238.13      6.32 o 
   0  17   3       45.06       50.19      3.29 o 
   1  17   3       10.97        8.75      2.35 o 
   2  17   3      222.03      215.75      5.88 o 
   3  17   3        5.08        4.05      2.21 o 
   4  17   3        1.46       -1.47      2.21 o 
   5  17   3      230.37      252.40      8.75 o 
  -6  18   3        7.13        0.69      2.87 o 
  -5  18   3       25.36       17.43      2.85 o 
  -4  18   3       50.29       56.76      4.06 o 
  -3  18   3      282.59      281.86      9.63 o 
  -2  18   3        2.27        1.47      1.80 o 
  -1  18   3       40.19       37.70      2.65 o 
   0  18   3       50.19       46.26      3.40 o 
   1  18   3        9.68       11.77      2.17 o 
   2  18   3       36.94       43.88      3.45 o 
   3  18   3        0.62       -0.37      2.21 o 
   4  18   3       50.58       63.24      4.41 o 
  -5  19   3       15.52       10.07      3.54 o 
  -4  19   3       25.20       24.52      3.04 o 
  -3  19   3       51.44       57.87      3.64 o 
  -2  19   3       18.80       14.77      2.40 o 
  -1  19   3        1.35       -0.06      1.87 o 
   0  19   3       91.61       91.53      4.68 o 
   1  19   3      189.58      211.71      6.16 o 
   2  19   3      129.47      135.69      4.97 o 
   3  19   3      203.83      202.42      7.15 o 
  -2  20   3      363.67      362.57      7.65 o 
  -1  20   3      170.44      184.11      5.59 o 
   0  20   3       65.69       60.69      3.79 o 
   1  20   3        7.16        9.42      2.63 o 
 -12   0   4       13.35       10.30      3.47 o 
 -10   0   4       70.63       65.42      3.61 o 
  -8   0   4      120.04      111.82      4.25 o 
  -6   0   4      142.08      107.50      4.16 o 
  -4   0   4     1764.72     1741.55     26.01 o 
  -2   0   4     1428.22     1500.88     30.90 o 
   0   0   4    13991.55    15416.40    289.88 o 
   2   0   4     1359.51     1263.02     38.99 o 
   4   0   4     7612.95     7656.59    108.36 o 
   6   0   4       16.65       18.53      2.14 o 
   8   0   4      251.45      216.59      6.69 o 
  10   0   4       10.45       12.51      4.16 o 
 -13   1   4       27.32       23.54      6.16 o 
 -12   1   4      159.07      180.93      6.24 o 
 -11   1   4       24.54       27.61      2.48 o 
 -10   1   4        4.18        3.60      1.81 o 
  -9   1   4       39.39       45.33      1.96 o 
  -8   1   4       68.66       67.19      2.18 o 
  -7   1   4      254.45      258.45      4.61 o 
  -6   1   4       37.12       52.17      1.97 o 
  -5   1   4        0.19        1.77      0.66 o 
  -4   1   4       34.66       33.84      1.47 o 
  -3   1   4      106.63      115.45      8.83 o 
  -2   1   4      810.56      861.59     11.28 o 
  -1   1   4      125.44      146.61      5.15 o 
   0   1   4     5683.78     6257.84     83.75 o 
   1   1   4     3870.01     3844.70     65.94 o 
   2   1   4      113.05      101.38      2.93 o 
   3   1   4       24.19       16.47      2.20 o 
   4   1   4        1.05        2.39      1.29 o 
   5   1   4      350.74      337.03      5.05 o 
   6   1   4      404.68      378.54      5.73 o 
   7   1   4       51.80       53.47      2.56 o 
   8   1   4       40.81       41.20      2.74 o 
   9   1   4      115.89      104.55      4.06 o 
  10   1   4        1.76        2.31      2.50 o 
 -12   2   4      136.84      136.90      4.77 o 
 -11   2   4       38.87       36.46      2.65 o 
 -10   2   4      131.36      119.56      2.95 o 
  -9   2   4        1.73       -0.51      1.01 o 
  -8   2   4      964.16      929.56      8.44 o 
  -7   2   4      323.87      325.32      5.38 o 
  -6   2   4      596.01      573.18      7.89 o 
  -5   2   4     1813.79     1786.63     22.04 o 
  -4   2   4        2.53        1.18      0.66 o 
  -3   2   4      927.41      931.44     12.39 o 
  -2   2   4      199.61      227.92      3.90 o 
  -1   2   4     4457.50     4874.73     66.06 o 
   0   2   4      588.40      688.94     10.89 o 
   1   2   4      297.40      278.50      4.76 o 
   2   2   4        5.21        4.71      1.46 o 
   3   2   4      698.87      703.73      8.08 o 
   4   2   4      351.72      355.45      5.21 o 
   5   2   4     1066.19     1057.98     11.78 o 
   6   2   4      183.18      165.59      3.63 o 
   7   2   4      770.23      703.50      8.94 o 
   8   2   4       44.75       43.96      2.56 o 
   9   2   4        1.08        2.67      2.11 o 
  10   2   4       61.15       53.62      5.31 o 
 -12   3   4       16.85       13.45      2.48 o 
 -11   3   4       34.25       34.43      2.35 o 
 -10   3   4       42.11       43.76      2.08 o 
  -9   3   4      637.99      589.20      6.22 o 
  -8   3   4      236.77      241.29      3.72 o 
  -7   3   4      925.54      856.23     10.23 o 
  -6   3   4      117.63      112.16      2.97 o 
  -5   3   4      697.00      721.19      7.88 o 
  -4   3   4      291.58      280.27      4.31 o 
  -3   3   4      999.33     1000.02     11.83 o 
  -2   3   4     1364.71     1347.00     17.80 o 
  -1   3   4      174.21      168.21      7.05 o 
   0   3   4      106.33      122.98      4.16 o 
   1   3   4      164.74      146.31      2.94 o 
   2   3   4      110.29      111.25      2.76 o 
   3   3   4     2429.45     2425.19     20.77 o 
   4   3   4        3.24        1.47      1.03 o 
   5   3   4     1267.26     1177.94     12.81 o 
   6   3   4        5.15        4.12      1.73 o 
   7   3   4      439.08      408.42     10.68 o 
   8   3   4      169.80      155.93      4.66 o 
   9   3   4        6.51        2.68      2.76 o 
  10   3   4       35.84       39.03      3.83 o 
 -12   4   4       36.83       34.87      2.63 o 
 -11   4   4      151.86      150.43      3.94 o 
 -10   4   4       60.14       53.46      2.41 o 
  -9   4   4       20.54       21.41      1.73 o 
  -8   4   4      433.47      408.97      5.44 o 
  -7   4   4      592.90      588.90      7.91 o 
  -6   4   4      527.82      540.45      7.20 o 
  -5   4   4        5.03        2.80      0.69 o 
  -4   4   4      727.66      701.10      9.94 o 
  -3   4   4     1524.78     1483.55     12.51 o 
  -2   4   4      363.26      367.34      4.97 o 
  -1   4   4      116.33      114.34      3.40 o 
   0   4   4       40.96       33.63      1.79 o 
   1   4   4     1412.39     1344.67     13.33 o 
   2   4   4     4530.34     4375.92     37.75 o 
   3   4   4     1136.17     1177.97     11.26 o 
   4   4   4      307.03      321.61      4.84 o 
   5   4   4       18.21       14.73      1.91 o 
   6   4   4      174.02      175.55      4.40 o 
   7   4   4      418.39      396.22      6.92 o 
   8   4   4      117.50       98.00      3.73 o 
   9   4   4       93.74       85.96      5.34 o 
  10   4   4      192.52      212.95      7.10 o 
 -12   5   4      120.30      125.21      3.88 o 
 -11   5   4        8.19        5.50      1.55 o 
 -10   5   4       13.16        6.70      1.47 o 
  -9   5   4       81.73       88.89      2.48 o 
  -8   5   4      982.92      966.54      9.56 o 
  -7   5   4       31.13       29.66      3.11 o 
  -6   5   4      750.91      724.55      8.91 o 
  -5   5   4      170.55      184.65      3.48 o 
  -4   5   4        1.12        0.00      0.74 o 
  -3   5   4       15.55       28.62      3.59 o 
  -2   5   4      624.14      598.86      7.81 o 
  -1   5   4      581.27      596.69      7.09 o 
   0   5   4       49.89       59.08      1.97 o 
   1   5   4      582.72      602.12      5.98 o 
   2   5   4     1200.19     1199.93     10.58 o 
   3   5   4      229.45      221.54      3.63 o 
   4   5   4       23.44       28.00      1.49 o 
   5   5   4      320.86      324.46      7.65 o 
   6   5   4       23.19       21.81      2.07 o 
   7   5   4        8.98        7.76      1.77 o 
   8   5   4      252.10      251.97      5.88 o 
   9   5   4       49.20       40.86      4.25 o 
  10   5   4       10.70        7.52      2.80 o 
 -12   6   4        3.25       -0.26      1.77 o 
 -11   6   4        0.57        0.38      1.39 o 
 -10   6   4        0.71        1.86      1.38 o 
  -9   6   4      136.99      128.99      3.72 o 
  -8   6   4      265.18      269.54      4.17 o 
  -7   6   4       66.37       61.84      2.63 o 
  -6   6   4       59.93       54.46      2.65 o 
  -5   6   4     1401.21     1444.77     13.75 o 
  -4   6   4      228.03      192.12      3.48 o 
  -3   6   4     3182.03     3254.81     25.36 o 
  -2   6   4      924.69      892.88      8.31 o 
  -1   6   4      226.06      217.27      3.49 o 
   0   6   4       12.45       12.51      1.16 o 
   1   6   4        9.66       10.41      0.89 o 
   2   6   4     1082.84     1158.83      9.71 o 
   3   6   4       94.80       99.56      2.72 o 
   4   6   4     1167.30     1088.22     12.57 o 
   5   6   4        6.66        7.65      1.32 o 
   6   6   4       15.40       13.76      1.97 o 
   7   6   4      131.98      130.59      4.18 o 
   8   6   4       60.02       55.56      3.40 o 
   9   6   4       39.92       46.29      4.48 o 
  10   6   4       97.52      101.07      6.47 o 
 -12   7   4       36.59       35.69      2.66 o 
 -11   7   4        2.78        1.70      1.53 o 
 -10   7   4      485.45      502.59      6.93 o 
  -9   7   4       70.80       55.48      2.10 o 
  -8   7   4       87.56       87.48      2.61 o 
  -7   7   4       10.94        7.91      1.54 o 
  -6   7   4       23.06       25.76      1.97 o 
  -5   7   4      422.59      433.32      5.98 o 
  -4   7   4      312.47      328.88      4.42 o 
  -3   7   4       18.00       14.16      1.04 o 
  -2   7   4      847.55      811.63      7.40 o 
  -1   7   4      156.59      160.08      2.78 o 
   0   7   4     4835.27     4897.67     36.37 o 
   1   7   4        0.46       -0.25      0.80 o 
   2   7   4       71.60       59.25      1.95 o 
   3   7   4      320.31      366.09      4.98 o 
   4   7   4      102.18      104.72      2.76 o 
   5   7   4        0.57       -0.49      1.04 o 
   6   7   4      121.13      132.94      5.31 o 
   7   7   4       11.18       10.26      2.21 o 
   8   7   4      253.18      259.25      8.50 o 
   9   7   4        0.39       -5.42      5.42 o 
  10   7   4      189.34      206.53     11.22 o 
 -12   8   4       13.68       14.10      2.85 o 
 -11   8   4       18.97       16.96      2.02 o 
 -10   8   4        0.62        0.05      1.63 o 
  -9   8   4       58.37       66.83      2.75 o 
  -8   8   4       65.26       65.78      2.44 o 
  -7   8   4       70.39       65.83      2.48 o 
  -6   8   4       42.91       48.73      2.69 o 
  -5   8   4     1757.51     1664.38     14.63 o 
  -4   8   4      569.12      572.30      6.94 o 
  -3   8   4      118.91      118.78      2.68 o 
  -2   8   4       76.25       93.84      2.26 o 
  -1   8   4        1.07        0.20      0.66 o 
   0   8   4      245.29      278.08      4.55 o 
   1   8   4      306.97      315.12      4.36 o 
   2   8   4        0.12        0.18      0.93 o 
   3   8   4     1280.54     1317.45     12.29 o 
   4   8   4       55.22       54.36      4.41 o 
   5   8   4      350.06      349.43      6.96 o 
   6   8   4      167.52      155.76      5.31 o 
   7   8   4        7.84        6.77      2.34 o 
   8   8   4      100.90       91.05      5.34 o 
   9   8   4       25.53       19.11      3.90 o 
 -11   9   4        2.87        0.74      1.73 o 
 -10   9   4      119.64      121.16      3.86 o 
  -9   9   4      325.63      346.57      5.57 o 
  -8   9   4       16.97       12.96      1.74 o 
  -7   9   4       28.51       25.97      1.65 o 
  -6   9   4      425.01      403.79      7.02 o 
  -5   9   4      122.78      110.03      2.73 o 
  -4   9   4      126.33      121.34      2.68 o 
  -3   9   4      493.49      485.25      5.61 o 
  -2   9   4     2415.97     2442.47     20.06 o 
  -1   9   4      443.04      409.10      4.74 o 
   0   9   4       78.41       91.36      2.40 o 
   1   9   4     1529.98     1567.26     17.58 o 
   2   9   4        0.07        0.03      1.21 o 
   3   9   4      188.38      177.83      3.87 o 
   4   9   4       62.70       69.92      2.97 o 
   5   9   4      159.23      185.96      5.31 o 
   6   9   4      145.63      151.38      6.19 o 
   7   9   4        0.15        0.74      3.12 o 
   8   9   4      109.22      106.93      7.28 o 
   9   9   4      196.11      218.84     10.89 o 
 -11  10   4       26.12       25.71      2.58 o 
 -10  10   4        5.00        5.71      1.85 o 
  -9  10   4        8.98        9.77      1.92 o 
  -8  10   4       24.96       28.31      2.05 o 
  -7  10   4        5.33        2.62      1.13 o 
  -6  10   4      101.03      101.52      2.84 o 
  -5  10   4      133.34      129.76      3.24 o 
  -4  10   4      105.53       93.95      2.68 o 
  -3  10   4      633.90      627.72      6.66 o 
  -2  10   4       67.01       64.94      1.81 o 
  -1  10   4       75.51       82.71      2.05 o 
   0  10   4      174.64      185.28      3.35 o 
   1  10   4       12.52        8.88      1.16 o 
   2  10   4        0.71        0.00      1.11 o 
   3  10   4      223.95      213.84      4.72 o 
   4  10   4      228.41      242.96      5.11 o 
   5  10   4       14.17       16.32      2.34 o 
   6  10   4       29.03       26.09      3.40 o 
   7  10   4       32.05       29.82      4.60 o 
   8  10   4        0.22        1.47      5.15 o 
   9  10   4       42.66       54.96      6.70 o 
 -11  11   4        0.01        0.77      2.26 o 
 -10  11   4        4.52        3.26      1.81 o 
  -9  11   4        4.94        2.94      1.81 o 
  -8  11   4       68.43       73.67      2.71 o 
  -7  11   4      212.72      200.43      3.78 o 
  -6  11   4      241.05      241.68      4.19 o 
  -5  11   4       39.88       43.38      2.19 o 
  -4  11   4      103.37       94.83      2.73 o 
  -3  11   4     1131.31     1118.41     11.18 o 
  -2  11   4      343.41      328.06      3.96 o 
  -1  11   4       68.94       63.93      1.99 o 
   0  11   4       23.92       26.30      1.67 o 
   1  11   4       94.20       93.64      2.68 o 
   2  11   4      170.31      177.21      4.08 o 
   3  11   4      668.03      675.73      9.59 o 
   4  11   4       21.78       23.28      1.97 o 
   5  11   4      296.65      309.70      6.58 o 
   6  11   4       96.66       81.73      6.24 o 
   7  11   4       63.65       74.31      7.36 o 
   8  11   4        2.69       -0.74      3.79 o 
 -10  12   4       48.76       46.10      3.40 o 
  -9  12   4        2.86        1.47      1.91 o 
  -8  12   4      112.37      113.85      3.71 o 
  -7  12   4       36.21       40.56      2.13 o 
  -6  12   4      137.74      134.52      3.23 o 
  -5  12   4        4.88        5.70      1.29 o 
  -4  12   4        3.03        2.25      1.25 o 
  -3  12   4     1004.84      983.41     10.59 o 
  -2  12   4      248.62      240.42      4.01 o 
  -1  12   4       30.95       30.21      1.72 o 
   0  12   4       74.96       66.90      2.28 o 
   1  12   4      232.55      237.56      4.58 o 
   2  12   4     2559.22     2503.42     22.97 o 
   3  12   4        3.88        4.15      1.77 o 
   4  12   4        0.05       -1.58      1.63 o 
   5  12   4        5.19        6.62      2.34 o 
   6  12   4       98.36      105.96      7.28 o 
   7  12   4       27.21       26.49      5.89 o 
   8  12   4        1.98       -2.94      4.41 o 
 -10  13   4      156.79      175.42      5.83 o 
  -9  13   4       38.52       44.30      3.21 o 
  -8  13   4       14.77       10.04      2.30 o 
  -7  13   4      294.61      301.85      6.06 o 
  -6  13   4      100.12       98.31      3.50 o 
  -5  13   4       28.29       30.83      2.01 o 
  -4  13   4       99.12       87.76      2.98 o 
  -3  13   4      561.75      530.56      8.52 o 
  -2  13   4       31.61       24.40      1.75 o 
  -1  13   4       10.15        5.15      1.20 o 
   0  13   4      374.85      373.59      6.10 o 
   1  13   4       80.22       75.31      3.29 o 
   2  13   4      277.34      280.30      5.77 o 
   3  13   4      201.64      208.39      5.89 o 
   4  13   4       12.59       11.88      2.34 o 
   5  13   4      504.68      529.83     13.90 o 
   6  13   4       19.92       32.37      7.36 o 
   7  13   4       85.61       85.34     10.30 o 
  -9  14   4        5.21        2.56      2.07 o 
  -8  14   4       33.27       36.20      2.97 o 
  -7  14   4        2.69        2.27      1.77 o 
  -6  14   4       46.06       45.63      2.97 o 
  -5  14   4       79.38       82.69      3.79 o 
  -4  14   4      291.51      279.56      5.59 o 
  -3  14   4        0.21        0.00      1.26 o 
  -2  14   4       80.35       84.02      2.65 o 
  -1  14   4       75.23       70.44      4.58 o 
   0  14   4       56.22       52.12      2.85 o 
   1  14   4      434.68      426.00      7.48 o 
   2  14   4      229.54      213.73      5.11 o 
   3  14   4       24.35       25.57      2.94 o 
   4  14   4      237.52      245.51      7.90 o 
   5  14   4        4.37        3.43      3.01 o 
   6  14   4        7.09       14.71      5.89 o 
   7  14   4       80.38       88.29     10.30 o 
  -8  15   4        4.99        4.99      2.17 o 
  -7  15   4       22.09       23.68      2.73 o 
  -6  15   4       38.25       36.86      2.73 o 
  -5  15   4       50.57       41.48      3.25 o 
  -4  15   4       16.58       15.27      2.07 o 
  -3  15   4        3.60        1.58      1.51 o 
  -2  15   4        0.12       -1.27      1.27 o 
  -1  15   4      361.65      360.30      6.36 o 
   0  15   4       60.83       53.46      2.76 o 
   1  15   4      365.71      364.40      6.47 o 
   2  15   4        3.17        4.68      1.77 o 
   3  15   4      213.40      225.93      9.36 o 
   4  15   4       60.91       71.28     13.98 o 
   5  15   4        5.49        3.99      3.53 o 
   6  15   4       35.96       45.97      5.65 o 
  -8  16   4       27.47       27.23      3.21 o 
  -7  16   4        0.86        0.77      2.07 o 
  -6  16   4      115.47      123.32      5.39 o 
  -5  16   4      239.38      215.73      6.78 o 
  -4  16   4       16.62       18.36      2.30 o 
  -3  16   4       14.35       12.44      2.07 o 
  -2  16   4        2.88        3.96      1.64 o 
  -1  16   4       30.84       25.78      2.40 o 
   0  16   4        1.14        1.47      2.21 o 
   1  16   4      198.62      195.66      5.50 o 
   2  16   4       24.26       27.48      3.40 o 
   3  16   4       31.23       39.34      5.20 o 
   4  16   4      148.30      167.59      8.80 o 
   5  16   4      197.98      207.14     29.43 o 
  -7  17   4       44.14       42.64      4.04 o 
  -6  17   4        0.87        0.69      2.53 o 
  -5  17   4        0.03       -0.49      1.96 o 
  -4  17   4       95.85      100.16      4.31 o 
  -3  17   4      200.61      213.06      5.88 o 
  -2  17   4       14.72       16.94      2.14 o 
  -1  17   4       29.01       26.25      3.02 o 
   0  17   4      253.62      244.21      6.16 o 
   1  17   4       73.87       67.49      3.64 o 
   2  17   4        1.79        1.96      2.48 o 
   3  17   4       38.60       47.44      5.65 o 
   4  17   4        1.61        2.52      3.53 o 
   5  17   4       49.53       54.20      6.24 o 
  -6  18   4        1.03        0.78      2.34 o 
  -5  18   4       35.23       33.29      4.36 o 
  -4  18   4        0.01       -1.77      1.77 o 
  -3  18   4        1.61        4.10      2.07 o 
  -2  18   4       44.13       42.89      2.94 o 
  -1  18   4        6.20        4.09      2.17 o 
   0  18   4        6.44        6.79      2.17 o 
   1  18   4        0.18       -1.97      1.97 o 
   2  18   4       39.42       33.73      3.44 o 
   3  18   4       78.53       90.69      5.83 o 
   4  18   4        8.07       10.30      5.89 o 
  -4  19   4       20.42       15.30      2.63 o 
  -3  19   4       54.59       58.99      3.73 o 
  -2  19   4      208.20      217.88      6.54 o 
  -1  19   4        4.66        0.85      2.07 o 
   0  19   4       33.81       28.09      2.96 o 
   1  19   4        6.40        5.27      2.07 o 
   2  19   4       40.29       42.71      3.83 o 
 -13   0   5      234.87      282.52     17.66 o 
 -11   0   5       61.34       61.80      4.00 o 
  -9   0   5       27.80       28.07      2.17 o 
  -7   0   5       69.70       67.02      4.16 o 
  -5   0   5     2466.47     2463.41     36.42 o 
  -3   0   5        0.00        0.00      1.47 o 
  -1   0   5      260.23      204.53      5.89 o 
   1   0   5     1768.92     1681.87     33.84 o 
   3   0   5      662.87      679.74     13.41 o 
   5   0   5       12.80       11.92      1.88 o 
   7   0   5        9.14       15.03      2.76 o 
   9   0   5      133.13      164.80     13.24 o 
 -13   1   5        0.55       -1.47      4.16 o 
 -12   1   5       12.51        8.46      2.32 o 
 -11   1   5       79.36       80.99      2.89 o 
 -10   1   5       33.53       34.07      2.11 o 
  -9   1   5      512.40      494.86      5.96 o 
  -8   1   5        8.30        4.15      1.59 o 
  -7   1   5        0.01       -0.74      1.47 o 
  -6   1   5     2074.10     2097.44     22.81 o 
  -5   1   5     3468.03     3562.73     35.68 o 
  -4   1   5      380.04      360.73      5.48 o 
  -3   1   5       98.96       78.54      2.21 o 
  -2   1   5      249.39      283.39      5.65 o 
  -1   1   5      549.56      598.73      9.84 o 
   0   1   5      585.67      632.23      9.84 o 
   1   1   5      271.46      255.35      5.20 o 
   2   1   5        0.20        1.47      0.93 o 
   3   1   5     1778.63     1720.95     17.10 o 
   4   1   5      452.81      426.72      5.47 o 
   5   1   5      341.94      333.66      5.12 o 
   6   1   5      228.09      230.68      5.02 o 
   7   1   5      621.09      587.32      8.93 o 
   8   1   5       70.72       65.67      3.70 o 
   9   1   5      101.35      101.24      4.86 o 
  10   1   5        0.57       -0.62      3.40 o 
 -12   2   5       61.16       60.25      4.49 o 
 -11   2   5        0.47       -0.43      1.45 o 
 -10   2   5      312.23      311.28      5.17 o 
  -9   2   5      116.59      111.44      3.57 o 
  -8   2   5      264.06      247.16      4.24 o 
  -7   2   5     1395.79     1376.01     15.99 o 
  -6   2   5       11.27       15.41      1.69 o 
  -5   2   5      677.31      736.82      9.36 o 
  -4   2   5      115.65      103.88      3.38 o 
  -3   2   5      639.44      679.08      7.44 o 
  -2   2   5        7.27        7.36      0.74 o 
  -1   2   5      162.34      183.77      3.03 o 
   0   2   5     2297.05     2260.09     31.72 o 
   1   2   5      994.82     1031.84     16.10 o 
   2   2   5       89.27       79.35      3.79 o 
   3   2   5      197.16      176.40      4.41 o 
   4   2   5       30.77       24.65      1.59 o 
   5   2   5      138.48      117.80      3.83 o 
   6   2   5      460.12      451.71      7.35 o 
   7   2   5      258.77      243.75      6.08 o 
   8   2   5       73.47       82.17      3.51 o 
   9   2   5       15.83       16.41      3.87 o 
  10   2   5       14.22       20.32      3.82 o 
 -12   3   5      390.11      426.41      8.66 o 
 -11   3   5       45.52       42.98      2.40 o 
 -10   3   5        1.76        2.47      1.25 o 
  -9   3   5       14.04        8.36      1.25 o 
  -8   3   5      934.94      899.88     10.27 o 
  -7   3   5       91.07       98.47      3.12 o 
  -6   3   5      128.18      130.38      3.12 o 
  -5   3   5       64.54       67.76      1.97 o 
  -4   3   5     1499.20     1472.72     18.32 o 
  -3   3   5       67.25       61.07      2.13 o 
  -2   3   5      497.34      458.52      6.04 o 
  -1   3   5      415.47      427.36      7.05 o 
   0   3   5      188.47      174.55      4.08 o 
   1   3   5      726.27      666.12      9.73 o 
   2   3   5       85.66       75.73      2.17 o 
   3   3   5       78.08       85.89      2.69 o 
   4   3   5       53.19       51.22      2.76 o 
   5   3   5        3.61        2.01      1.59 o 
   6   3   5     1702.02     1634.70     25.61 o 
   7   3   5        8.72       10.20      2.34 o 
   8   3   5       18.35       18.99      3.55 o 
   9   3   5        3.14        4.86      3.03 o 
  10   3   5      136.13      147.02     10.43 o 
 -12   4   5       96.72      103.71      5.88 o 
 -11   4   5        0.90       -1.08      1.29 o 
 -10   4   5        0.14       -0.41      1.10 o 
  -9   4   5        3.39        3.08      1.18 o 
  -8   4   5      280.30      246.71      4.77 o 
  -7   4   5      857.59      797.83      9.94 o 
  -6   4   5      382.46      352.34      5.29 o 
  -5   4   5       12.11       15.15      2.15 o 
  -4   4   5      698.01      684.83      7.57 o 
  -3   4   5       18.88       19.29      1.11 o 
  -2   4   5        0.23        2.08      1.22 o 
  -1   4   5      121.17      108.61      3.82 o 
   0   4   5      255.95      265.89      5.34 o 
   1   4   5       44.76       31.71      1.08 o 
   2   4   5     1683.87     1581.10     13.50 o 
   3   4   5      138.89      138.56      3.57 o 
   4   4   5      154.28      139.96      3.83 o 
   5   4   5      557.06      540.76      9.05 o 
   6   4   5      221.86      220.63      7.51 o 
   7   4   5      163.73      165.73      5.10 o 
   8   4   5        2.02        1.10      2.21 o 
   9   4   5        8.07        5.59      3.40 o 
  10   4   5      135.86      148.66      7.55 o 
 -12   5   5        0.27        0.95      1.77 o 
 -11   5   5      225.38      225.89      5.14 o 
 -10   5   5        3.86        0.38      1.19 o 
  -9   5   5        4.74        1.40      1.34 o 
  -8   5   5       19.06       20.97      1.88 o 
  -7   5   5       34.28       23.88      2.09 o 
  -6   5   5      128.97      120.54      2.94 o 
  -5   5   5      292.11      315.71      4.77 o 
  -4   5   5      257.74      232.16      3.80 o 
  -3   5   5     2163.28     2048.53     16.80 o 
  -2   5   5        9.37       15.03      1.11 o 
  -1   5   5      464.77      447.47      5.79 o 
   0   5   5       62.33       57.96      1.97 o 
   1   5   5     1697.74     1721.76     14.30 o 
   2   5   5       21.27       17.53      1.19 o 
   3   5   5      943.70      967.97     11.07 o 
   4   5   5      245.48      239.54      5.07 o 
   5   5   5      256.86      262.30      5.33 o 
   6   5   5        2.83        4.58      1.93 o 
   7   5   5      804.49      797.07     14.23 o 
   8   5   5        9.54        5.26      2.50 o 
   9   5   5       79.79       92.71     11.10 o 
 -12   6   5        5.95        6.27      1.83 o 
 -11   6   5        5.05        6.48      1.79 o 
 -10   6   5      181.34      188.97      3.89 o 
  -9   6   5      146.69      151.19      3.32 o 
  -8   6   5       39.58       37.63      1.75 o 
  -7   6   5      163.65      153.00      3.98 o 
  -6   6   5       27.44       26.77      1.80 o 
  -5   6   5      236.70      230.34      4.08 o 
  -4   6   5       57.04       52.49      1.67 o 
  -3   6   5      106.85      116.86      2.54 o 
  -2   6   5      851.97      807.87      8.76 o 
  -1   6   5     2393.98     2423.95     25.34 o 
   0   6   5      653.92      670.55      7.49 o 
   1   6   5       23.40       28.76      1.51 o 
   2   6   5      328.70      351.97      4.28 o 
   3   6   5       25.90       25.47      1.64 o 
   4   6   5      219.65      228.78      5.95 o 
   5   6   5      202.71      193.52      5.31 o 
   6   6   5       26.99       29.15      2.69 o 
   7   6   5      167.24      156.51      5.61 o 
   8   6   5       77.28       76.63      5.34 o 
   9   6   5        1.57        4.90      3.40 o 
 -12   7   5       25.14       31.82      2.73 o 
 -11   7   5        1.91       -1.65      1.65 o 
 -10   7   5       38.39       34.35      2.30 o 
  -9   7   5      218.50      212.82      3.83 o 
  -8   7   5       51.29       46.60      2.08 o 
  -7   7   5       46.68       48.04      2.40 o 
  -6   7   5      277.61      276.21      4.77 o 
  -5   7   5     1816.55     1780.04     15.27 o 
  -4   7   5        0.92        2.94      0.89 o 
  -3   7   5       60.64       66.01      2.11 o 
  -2   7   5     1120.94     1149.10      9.92 o 
  -1   7   5      412.37      401.25      7.29 o 
   0   7   5     1341.67     1417.23     12.59 o 
   1   7   5      229.07      252.41      3.99 o 
   2   7   5      274.57      297.09      4.27 o 
   3   7   5     1978.24     1941.44     18.54 o 
   4   7   5       56.39       50.70      3.40 o 
   5   7   5      291.92      273.05      6.41 o 
   6   7   5      232.08      210.71      7.43 o 
   7   7   5       61.95       64.66      5.10 o 
   8   7   5        0.06        1.32      3.03 o 
   9   7   5       65.58       70.15      5.62 o 
 -11   8   5       27.94       30.53      3.71 o 
 -10   8   5      471.37      507.63      7.52 o 
  -9   8   5        3.56        2.43      1.52 o 
  -8   8   5        6.67        4.80      1.35 o 
  -7   8   5      197.00      189.44      3.99 o 
  -6   8   5       27.47       30.97      1.72 o 
  -5   8   5       83.07       76.12      2.35 o 
  -4   8   5      172.30      171.14      2.81 o 
  -3   8   5       37.02       40.63      1.56 o 
  -2   8   5      220.23      225.05      3.49 o 
  -1   8   5      143.64      122.66      2.78 o 
   0   8   5     2616.89     2682.34     21.64 o 
   1   8   5       88.70       98.32      2.24 o 
   2   8   5       26.50       25.29      2.08 o 
   3   8   5       90.76       99.36      4.06 o 
   4   8   5      118.90      114.99      4.19 o 
   5   8   5       76.79       78.50      3.83 o 
   6   8   5       19.26       18.40      3.19 o 
   7   8   5       28.86       38.84      4.48 o 
   8   8   5      342.90      361.40     19.21 o 
   9   8   5        0.01       -2.21      3.79 o 
 -11   9   5       39.61       36.72      2.73 o 
 -10   9   5        0.09       -0.41      1.58 o 
  -9   9   5        0.00       -0.92      1.43 o 
  -8   9   5      389.63      377.51      6.14 o 
  -7   9   5        0.79        2.38      1.17 o 
  -6   9   5      728.29      721.50      8.06 o 
  -5   9   5      137.33      128.77      3.26 o 
  -4   9   5      397.17      371.08      4.72 o 
  -3   9   5        0.53        0.82      0.89 o 
  -2   9   5      229.37      228.80      3.64 o 
  -1   9   5        6.95       10.40      1.04 o 
   0   9   5      534.32      483.06      5.58 o 
   1   9   5        0.21        0.74      1.04 o 
   2   9   5      104.24      116.99      3.29 o 
   3   9   5       72.02       73.84      2.65 o 
   4   9   5      907.35      887.84     13.38 o 
   5   9   5       51.09       37.46      3.25 o 
   6   9   5       48.96       55.55      3.90 o 
   7   9   5       24.96       13.08      4.60 o 
   8   9   5        0.93        5.15      3.79 o 
   9   9   5        8.89       17.66      8.83 o 
 -11  10   5       21.02       22.85      2.97 o 
 -10  10   5       32.47       30.28      2.65 o 
  -9  10   5      180.99      189.26      5.33 o 
  -8  10   5      512.14      497.92      7.19 o 
  -7  10   5       15.52       15.30      1.59 o 
  -6  10   5        1.05       -0.37      1.04 o 
  -5  10   5       99.68       87.33      2.68 o 
  -4  10   5      171.05      165.30      3.40 o 
  -3  10   5        5.25        5.33      1.04 o 
  -2  10   5       62.14       63.42      2.08 o 
  -1  10   5      423.05      432.07      5.32 o 
   0  10   5      129.43      130.44      2.83 o 
   1  10   5       67.90       74.33      2.53 o 
   2  10   5      880.50      880.99     10.38 o 
   3  10   5       50.97       48.81      2.40 o 
   4  10   5      141.64      138.46      6.16 o 
   5  10   5      255.21      243.51      6.56 o 
   6  10   5       37.94       36.23      4.60 o 
   7  10   5       26.05       27.87      4.60 o 
   8  10   5        3.06        3.11      4.60 o 
 -10  11   5        6.52        5.21      2.60 o 
  -9  11   5       10.90        6.22      2.19 o 
  -8  11   5       90.39       89.51      3.63 o 
  -7  11   5        0.08        1.06      1.36 o 
  -6  11   5       59.65       54.49      2.30 o 
  -5  11   5       19.01       18.06      1.67 o 
  -4  11   5      149.00      144.43      3.69 o 
  -3  11   5      386.70      408.45      5.24 o 
  -2  11   5       73.33       68.21      2.18 o 
  -1  11   5      104.34       97.00      2.60 o 
   0  11   5       23.41       24.68      1.56 o 
   1  11   5      715.19      727.92      8.33 o 
   2  11   5       38.37       40.99      3.15 o 
   3  11   5      339.42      340.37      6.01 o 
   4  11   5       88.58       74.85      3.29 o 
   5  11   5       63.83       64.46      3.83 o 
   6  11   5       89.38       87.05      5.34 o 
   7  11   5       82.21       91.60      5.98 o 
   8  11   5        0.29        2.58      3.79 o 
 -10  12   5       69.40       71.13      3.63 o 
  -9  12   5        1.44       -1.64      1.64 o 
  -8  12   5        6.46        4.61      1.87 o 
  -7  12   5     1218.66     1189.05     13.83 o 
  -6  12   5      137.41      134.72      3.42 o 
  -5  12   5       17.75       14.67      1.67 o 
  -4  12   5       57.97       57.74      2.48 o 
  -3  12   5       53.98       52.44      1.99 o 
  -2  12   5       83.79       71.98      2.36 o 
  -1  12   5       74.84       82.25      2.38 o 
   0  12   5      110.56      107.64      2.76 o 
   1  12   5      701.74      698.66      8.33 o 
   2  12   5        5.37        6.02      1.77 o 
   3  12   5      103.20      102.98      3.95 o 
   4  12   5       22.25       20.69      3.19 o 
   5  12   5      185.16      170.69     11.77 o 
   6  12   5        9.26       12.49      3.62 o 
   7  12   5       16.15       14.04      3.90 o 
 -10  13   5        7.04       -1.05      3.53 o 
  -9  13   5       69.62       83.90      4.10 o 
  -8  13   5        7.83       10.38      2.07 o 
  -7  13   5        8.04       -0.77      2.14 o 
  -6  13   5       37.48       33.98      3.25 o 
  -5  13   5        1.69        0.69      1.41 o 
  -4  13   5      195.29      194.86      4.94 o 
  -3  13   5      161.56      150.25      3.89 o 
  -2  13   5       87.81       90.38      3.08 o 
  -1  13   5       84.45       74.14      2.68 o 
   0  13   5        0.01       -0.42      1.11 o 
   1  13   5       17.87       18.42      2.13 o 
   2  13   5       84.03       85.13      3.83 o 
   3  13   5       29.61       24.76      5.45 o 
   4  13   5      108.51      116.99      7.28 o 
   5  13   5       47.76       52.97      7.36 o 
   6  13   5       52.55       58.86      8.83 o 
   7  13   5       51.21       66.22      8.83 o 
  -9  14   5      144.58      155.64      6.80 o 
  -8  14   5       10.11        8.05      2.30 o 
  -7  14   5       32.41       28.68      3.25 o 
  -6  14   5       77.29       69.38      5.10 o 
  -5  14   5       11.84       15.62      2.07 o 
  -4  14   5       24.54       20.76      2.04 o 
  -3  14   5       36.88       35.85      2.22 o 
  -2  14   5       48.49       54.74      2.50 o 
  -1  14   5      445.19      446.64      9.82 o 
   0  14   5       32.83       35.43      2.22 o 
   1  14   5      274.67      269.76      5.88 o 
   2  14   5        1.61        0.98      2.55 o 
   3  14   5        0.55       -2.14      2.14 o 
   4  14   5       61.84       54.80      5.20 o 
   5  14   5        2.60       -2.94      2.94 o 
   6  14   5       47.21       48.56      7.36 o 
  -8  15   5       10.42        6.48      2.58 o 
  -7  15   5        6.97        5.52      2.76 o 
  -6  15   5      171.48      193.86      6.36 o 
  -5  15   5        4.25        2.94      1.97 o 
  -4  15   5        0.79        0.33      1.93 o 
  -3  15   5      124.71      124.75      5.15 o 
  -2  15   5       10.94       14.39      2.17 o 
  -1  15   5       77.02       74.13      3.59 o 
   0  15   5       15.16       22.52      2.31 o 
   1  15   5       12.87       12.07      2.55 o 
   2  15   5        0.12       -1.47      3.12 o 
   3  15   5        4.52        5.15      3.68 o 
   4  15   5      159.27      158.92     11.77 o 
   5  15   5       19.84       23.54      5.89 o 
  -7  16   5       30.47       30.38      3.82 o 
  -6  16   5       31.94       38.03      3.57 o 
  -5  16   5       34.86       37.30      3.12 o 
  -4  16   5        8.24        9.91      2.07 o 
  -3  16   5       42.68       41.38      3.51 o 
  -2  16   5        1.57        3.31      2.21 o 
  -1  16   5       71.52       80.55      4.75 o 
   0  16   5      170.17      164.76      6.04 o 
   1  16   5       97.44       88.15      4.19 o 
   2  16   5       38.40       42.57      5.20 o 
   3  16   5        5.16        2.94      3.12 o 
   4  16   5        0.10       -0.63      4.41 o 
   5  16   5       16.04       16.19      5.89 o 
  -7  17   5       30.91       25.33     11.04 o 
  -6  17   5        0.98       -2.34      2.34 o 
  -5  17   5      242.16      244.74      6.50 o 
  -4  17   5       31.86       31.63      3.31 o 
  -3  17   5        0.02       -1.77      1.97 o 
  -2  17   5       77.86       75.02      3.79 o 
  -1  17   5        5.84        5.59      1.97 o 
   0  17   5       26.84       21.46      2.63 o 
   1  17   5       43.17       44.83      4.25 o 
   2  17   5        1.42        2.21      3.12 o 
   3  17   5       78.44       84.90      8.83 o 
   4  17   5        3.48        4.41      4.16 o 
  -5  18   5        1.80        0.93      2.07 o 
  -4  18   5        0.15       -2.07      2.07 o 
  -3  18   5       61.51       61.76      3.51 o 
  -2  18   5       34.30       36.26      3.05 o 
  -1  18   5        6.92        4.48      1.87 o 
   0  18   5       55.21       68.82      3.88 o 
   1  18   5      167.52      173.84      8.80 o 
   2  18   5        2.64        4.41      3.53 o 
   3  18   5       50.28       51.50      8.83 o 
  -3  19   5      142.90      140.90      5.50 o 
  -2  19   5       36.35       38.34      3.29 o 
  -1  19   5       29.05       29.01      2.87 o 
   0  19   5        5.07        4.55      2.04 o 
   1  19   5       59.59       59.99      5.10 o 
 -12   0   6        7.81        9.32      3.40 o 
 -10   0   6       20.20       20.10      4.88 o 
  -8   0   6      217.06      234.10      5.31 o 
  -6   0   6       32.72       28.27      3.12 o 
  -4   0   6     1325.69     1339.37     25.23 o 
  -2   0   6     9687.94     9971.13    131.62 o 
   0   0   6     1576.92     1586.22     32.37 o 
   2   0   6      119.22      120.75      5.89 o 
   4   0   6      177.54      174.40      6.70 o 
   6   0   6      175.91      160.17      7.06 o 
   8   0   6       15.78       22.07      7.36 o 
 -12   1   6       34.50       36.56      3.00 o 
 -11   1   6       19.14       17.93      2.26 o 
 -10   1   6      171.61      178.11      3.74 o 
  -9   1   6      163.57      157.61      3.24 o 
  -8   1   6      345.23      332.84      4.80 o 
  -7   1   6       12.49       13.32      1.47 o 
  -6   1   6       20.73       19.94      1.73 o 
  -5   1   6       95.32       81.08      2.69 o 
  -4   1   6      195.92      191.18      3.64 o 
  -3   1   6       25.01       38.30      1.61 o 
  -2   1   6     2723.60     2731.94     28.46 o 
  -1   1   6     7050.80     6884.81     92.08 o 
   0   1   6       57.21       61.98      2.45 o 
   1   1   6      481.40      486.72      8.80 o 
   2   1   6       18.22       17.29      1.73 o 
   3   1   6       76.67       68.09      2.68 o 
   4   1   6      168.95      159.11      4.23 o 
   5   1   6       25.66       27.67      4.46 o 
   6   1   6      170.90      165.08      6.37 o 
   7   1   6       15.92        9.04      2.50 o 
   8   1   6        5.98        6.52      2.50 o 
   9   1   6       48.16       42.88      4.76 o 
 -12   2   6       84.79       91.35      4.08 o 
 -11   2   6       16.55       17.75      2.26 o 
 -10   2   6       10.54        9.61      2.16 o 
  -9   2   6      424.99      422.52      5.97 o 
  -8   2   6        1.64        1.16      1.21 o 
  -7   2   6      109.99      122.35      3.83 o 
  -6   2   6        7.34        7.47      1.47 o 
  -5   2   6      854.68      854.73     11.31 o 
  -4   2   6       12.41       12.99      1.06 o 
  -3   2   6      190.31      176.84      3.22 o 
  -2   2   6       48.35       40.04      2.19 o 
  -1   2   6     4187.48     4274.78     42.02 o 
   0   2   6        1.57        2.94      1.47 o 
   1   2   6        0.82       -0.74      1.04 o 
   2   2   6       20.34       20.39      1.60 o 
   3   2   6       41.16       36.61      1.90 o 
   4   2   6        0.94        1.04      1.08 o 
   5   2   6       59.33       59.83      2.85 o 
   6   2   6      142.01      139.91      5.83 o 
   7   2   6       21.23       17.00      3.03 o 
   8   2   6       85.76       74.62      6.70 o 
   9   2   6       18.17       21.14      3.90 o 
 -12   3   6        9.95       11.00      2.70 o 
 -11   3   6       69.73       61.66      3.06 o 
 -10   3   6      151.15      158.08      3.66 o 
  -9   3   6       48.04       39.50      2.22 o 
  -8   3   6      145.26      154.64      3.78 o 
  -7   3   6      648.63      657.16     11.04 o 
  -6   3   6        8.46       10.30      2.77 o 
  -5   3   6        0.42       -0.49      0.99 o 
  -4   3   6        4.22        2.13      0.76 o 
  -3   3   6        2.13        2.94      0.68 o 
  -2   3   6       77.13       82.54      1.81 o 
  -1   3   6      415.17      426.48      7.05 o 
   0   3   6        0.15        0.98      0.85 o 
   1   3   6      194.68      178.78      5.20 o 
   2   3   6      152.56      147.83      4.48 o 
   3   3   6      104.97       96.60      3.62 o 
   4   3   6      179.93      181.69      5.34 o 
   5   3   6      143.43      140.30      4.47 o 
   6   3   6        1.76       -1.03      1.73 o 
   7   3   6       63.97       61.75      4.08 o 
   8   3   6        0.02        0.00      4.16 o 
   9   3   6       19.47       28.11      7.67 o 
 -12   4   6      139.97      157.59      4.74 o 
 -11   4   6      197.07      212.56      5.05 o 
 -10   4   6        0.03       -0.27      1.25 o 
  -9   4   6        9.93        4.26      1.38 o 
  -8   4   6        2.42        1.55      1.22 o 
  -7   4   6       50.89       54.75      2.45 o 
  -6   4   6      539.66      549.34      7.02 o 
  -5   4   6        5.39        7.28      1.21 o 
  -4   4   6      446.65      436.00      5.55 o 
  -3   4   6     1094.28     1040.43      9.65 o 
  -2   4   6      611.85      618.72      6.46 o 
  -1   4   6        6.33        9.89      1.20 o 
   0   4   6      121.44      126.44      2.73 o 
   1   4   6        0.23        2.06      1.11 o 
   2   4   6        8.40       14.71      1.59 o 
   3   4   6        5.31        4.41      1.47 o 
   4   4   6       42.13       40.67      2.82 o 
   5   4   6      234.51      261.95      6.36 o 
   6   4   6       15.11        7.30      4.26 o 
   7   4   6      230.54      239.26      6.50 o 
   8   4   6        9.17       14.19      3.62 o 
   9   4   6       13.49       22.10      3.90 o 
 -12   5   6       20.16       25.55      3.03 o 
 -11   5   6        6.84        6.14      1.71 o 
 -10   5   6       34.40       34.07      2.14 o 
  -9   5   6       18.28       22.40      1.64 o 
  -8   5   6      865.88      872.39      9.12 o 
  -7   5   6       41.95       47.01      2.41 o 
  -6   5   6      197.16      195.00      4.72 o 
  -5   5   6       65.51       57.62      2.01 o 
  -4   5   6      300.40      302.47      4.36 o 
  -3   5   6       69.06       68.08      2.01 o 
  -2   5   6      114.40      116.12      2.42 o 
  -1   5   6      445.34      439.68      5.49 o 
   0   5   6      312.58      313.44      4.84 o 
   1   5   6      501.19      484.01      6.54 o 
   2   5   6      774.45      740.97      8.46 o 
   3   5   6      456.52      440.88      8.07 o 
   4   5   6        0.83        0.57      1.49 o 
   5   5   6        1.99        0.00      1.73 o 
   6   5   6      825.73      810.49     12.80 o 
   7   5   6       16.46       12.21      2.50 o 
   8   5   6       56.89       66.71      4.97 o 
   9   5   6       22.31       21.27      4.08 o 
 -12   6   6       29.24       29.14      2.92 o 
 -11   6   6       46.97       58.97      3.63 o 
 -10   6   6        1.49       -1.29      1.29 o 
  -9   6   6      395.99      387.07      5.61 o 
  -8   6   6        1.65        0.62      1.01 o 
  -7   6   6        0.04       -0.74      1.20 o 
  -6   6   6      192.19      186.37      4.24 o 
  -5   6   6       64.53       67.92      3.65 o 
  -4   6   6       43.77       41.35      1.72 o 
  -3   6   6       35.76       47.94      2.01 o 
  -2   6   6       30.24       23.52      1.37 o 
  -1   6   6        2.28        5.64      1.20 o 
   0   6   6      131.51      136.27      2.94 o 
   1   6   6       62.41       58.83      2.14 o 
   2   6   6        2.87        4.41      1.20 o 
   3   6   6      272.76      263.14      5.82 o 
   4   6   6      182.32      171.57      4.55 o 
   5   6   6      368.82      376.21      9.98 o 
   6   6   6       67.70       69.02      6.16 o 
   7   6   6        2.81        5.57      2.50 o 
   8   6   6       24.43       22.94      3.90 o 
   9   6   6        4.40        0.53      3.62 o 
 -12   7   6        2.19        4.68      2.80 o 
 -11   7   6        5.08        2.47      1.95 o 
 -10   7   6      154.81      168.78      4.85 o 
  -9   7   6        7.63        7.88      1.62 o 
  -8   7   6        3.13        4.10      1.29 o 
  -7   7   6      135.81      141.04      3.55 o 
  -6   7   6      314.61      309.31      7.73 o 
  -5   7   6       15.60       15.16      1.51 o 
  -4   7   6      120.62      108.69      2.68 o 
  -3   7   6        1.06        1.89      1.11 o 
  -2   7   6       49.82       49.44      1.72 o 
  -1   7   6      529.93      531.98      6.17 o 
   0   7   6      103.41       99.39      2.79 o 
   1   7   6       16.20       22.75      1.64 o 
   2   7   6      151.94      131.35      3.51 o 
   3   7   6       57.31       59.08      3.09 o 
   4   7   6      148.42      145.37      4.31 o 
   5   7   6      541.96      528.80      8.64 o 
   6   7   6      209.06      207.79      7.10 o 
   7   7   6       10.89        7.85      5.09 o 
   8   7   6      102.32      104.05     10.16 o 
 -11   8   6       53.05       52.63      3.73 o 
 -10   8   6       16.90       14.66      2.51 o 
  -9   8   6      221.37      234.61      5.45 o 
  -8   8   6      386.59      367.68      5.74 o 
  -7   8   6      307.92      305.70      4.77 o 
  -6   8   6        0.69       -0.63      1.11 o 
  -5   8   6      757.65      733.49      8.97 o 
  -4   8   6        9.07       10.71      1.27 o 
  -3   8   6       66.53       62.29      2.08 o 
  -2   8   6       13.52       11.30      1.17 o 
  -1   8   6      346.06      340.21      4.74 o 
   0   8   6        0.27       -0.92      0.93 o 
   1   8   6       73.25       79.08      2.65 o 
   2   8   6        4.43        2.33      2.15 o 
   3   8   6      161.95      157.73      4.57 o 
   4   8   6      175.48      169.88      5.48 o 
   5   8   6      259.33      267.27      8.13 o 
   6   8   6        3.12        2.27      2.76 o 
   7   8   6       19.10       20.92      4.60 o 
   8   8   6       20.36       20.92      4.60 o 
 -11   9   6       20.73       24.95      2.97 o 
 -10   9   6       26.35       33.08      2.76 o 
  -9   9   6        8.57        5.64      1.80 o 
  -8   9   6      207.88      211.88      4.25 o 
  -7   9   6        1.23        0.00      1.17 o 
  -6   9   6        8.95        6.52      1.51 o 
  -5   9   6      191.92      179.11      4.21 o 
  -4   9   6       19.09       20.92      1.56 o 
  -3   9   6        1.28        3.50      1.79 o 
  -2   9   6        2.22        3.31      1.04 o 
  -1   9   6      343.47      329.79      5.05 o 
   0   9   6       17.97       16.89      1.35 o 
   1   9   6        1.45        0.98      1.20 o 
   2   9   6      267.38      289.98      4.74 o 
   3   9   6       24.03       25.13      2.34 o 
   4   9   6      690.79      671.27     12.69 o 
   5   9   6       13.06       18.53      2.50 o 
   6   9   6        0.33       -2.10      2.23 o 
   7   9   6      148.89      161.33      9.56 o 
   8   9   6       61.27       62.31      7.36 o 
 -11  10   6       63.06       68.85      5.73 o 
 -10  10   6        7.14        3.68      2.14 o 
  -9  10   6        3.11        1.74      2.03 o 
  -8  10   6        3.29       -0.49      1.97 o 
  -7  10   6      113.21      106.33      3.40 o 
  -6  10   6      180.11      168.90      3.89 o 
  -5  10   6       20.03       20.62      1.80 o 
  -4  10   6       37.59       35.00      1.71 o 
  -3  10   6      444.71      428.80      5.44 o 
  -2  10   6        5.33        6.29      1.12 o 
  -1  10   6       54.34       66.22      2.08 o 
   0  10   6       61.39       60.63      2.22 o 
   1  10   6        4.53        2.58      1.33 o 
   2  10   6       19.54       16.86      1.72 o 
   3  10   6       50.53       48.57      2.73 o 
   4  10   6      162.86      160.05      5.95 o 
   5  10   6       98.66      102.81      4.57 o 
   6  10   6       21.34       21.91      3.90 o 
   7  10   6      120.01      137.11      7.05 o 
   8  10   6       47.86       46.62      5.66 o 
 -10  11   6       19.30       17.10      3.62 o 
  -9  11   6       47.49       46.13      3.12 o 
  -8  11   6      218.57      224.15      6.96 o 
  -7  11   6      163.55      167.43      5.11 o 
  -6  11   6       45.07       42.14      2.22 o 
  -5  11   6      123.29      115.65      3.34 o 
  -4  11   6       17.99       16.79      1.45 o 
  -3  11   6       19.16       25.29      1.61 o 
  -2  11   6      138.15      148.70      3.40 o 
  -1  11   6      282.04      271.24      4.28 o 
   0  11   6        6.26        4.49      1.16 o 
   1  11   6      307.75      312.34      5.07 o 
   2  11   6      322.30      328.37      5.38 o 
   3  11   6        0.90        2.65      1.97 o 
   4  11   6       21.15       14.45      2.76 o 
   5  11   6       73.05       61.05      7.36 o 
   6  11   6       83.23       81.26      5.34 o 
   7  11   6        4.29        8.51      3.62 o 
 -10  12   6        3.63        0.43      2.30 o 
  -9  12   6       11.73       11.77      2.94 o 
  -8  12   6        1.62       -0.74      2.21 o 
  -7  12   6        5.75        7.25      2.50 o 
  -6  12   6      137.01      148.32      4.03 o 
  -5  12   6        9.17        9.25      1.67 o 
  -4  12   6      821.21      807.68      9.59 o 
  -3  12   6       44.53       42.33      2.19 o 
  -2  12   6     1440.13     1392.40     12.80 o 
  -1  12   6        0.44        1.15      1.08 o 
   0  12   6       27.32       31.59      2.11 o 
   1  12   6      238.24      240.07      4.52 o 
   2  12   6       21.41       25.60      2.01 o 
   3  12   6       19.61       20.64      2.69 o 
   4  12   6       53.83       52.25      5.20 o 
   5  12   6      100.44      108.97      7.28 o 
   6  12   6      185.31      182.89      9.36 o 
   7  12   6        5.06        3.57      3.48 o 
  -9  13   6       30.66       33.75      5.53 o 
  -8  13   6        5.29        8.29      2.76 o 
  -7  13   6      198.03      209.49     11.89 o 
  -6  13   6       78.22       74.33      3.64 o 
  -5  13   6       16.02       15.87      2.17 o 
  -4  13   6      186.45      183.68      4.01 o 
  -3  13   6       16.48       17.42      1.61 o 
  -2  13   6       54.65       60.29      2.44 o 
  -1  13   6      101.27       94.99      2.96 o 
   0  13   6      240.66      243.41      4.47 o 
   1  13   6      189.89      191.51      4.36 o 
   2  13   6        0.01        0.29      1.54 o 
   3  13   6        9.54       11.24      2.76 o 
   4  13   6       36.62       39.95      5.20 o 
   5  13   6       51.62       48.87      5.65 o 
   6  13   6        0.35        5.89      5.89 o 
  -9  14   6       98.52       94.91      8.32 o 
  -8  14   6        6.06        4.55      2.76 o 
  -7  14   6       12.17        5.74      3.16 o 
  -6  14   6       49.15       48.68      3.83 o 
  -5  14   6      215.23      203.58      6.22 o 
  -4  14   6        2.21        2.62      1.93 o 
  -3  14   6      869.67      850.51     11.00 o 
  -2  14   6        1.20       -1.18      1.35 o 
  -1  14   6       37.36       38.69      2.13 o 
   0  14   6       57.83       56.27      2.87 o 
   1  14   6        1.31        0.33      1.93 o 
   2  14   6      160.31      168.18      5.89 o 
   3  14   6      129.54      153.94     14.71 o 
   4  14   6       93.69       76.52      8.83 o 
   5  14   6        0.23        0.00      4.41 o 
  -8  15   6        8.84        9.93      2.94 o 
  -7  15   6        6.93        4.86      3.03 o 
  -6  15   6       16.01       15.19      2.92 o 
  -5  15   6      323.17      326.33      8.44 o 
  -4  15   6        6.03        3.68      2.21 o 
  -3  15   6       68.61       67.26      3.64 o 
  -2  15   6        8.19        8.76      1.87 o 
  -1  15   6      187.74      187.47      5.21 o 
   0  15   6       84.65       84.03      4.67 o 
   1  15   6        7.18        6.87      2.55 o 
   2  15   6        2.35       -1.89      2.14 o 
   3  15   6        0.82        1.47      4.41 o 
   4  15   6        7.24       16.19      5.89 o 
   5  15   6       46.13       39.73      7.36 o 
  -7  16   6       12.46       14.96      4.96 o 
  -6  16   6       29.82       30.29      4.25 o 
  -5  16   6       20.67       19.52      3.09 o 
  -4  16   6       90.77       85.54      4.57 o 
  -3  16   6       96.62       92.35      4.74 o 
  -2  16   6        9.38       12.40      2.17 o 
  -1  16   6       17.25       14.42      2.45 o 
   0  16   6       28.77       29.89      3.09 o 
   1  16   6        1.67       -0.49      2.55 o 
   2  16   6        7.25        8.16      3.31 o 
   3  16   6        1.90       -4.41      4.41 o 
   4  16   6       76.55       92.70     10.30 o 
  -6  17   6        5.96        2.21      2.17 o 
  -5  17   6        1.76        4.05      2.21 o 
  -4  17   6       68.53       60.82      4.19 o 
  -3  17   6        7.13        5.69      2.34 o 
  -2  17   6      138.11      147.73      5.26 o 
  -1  17   6       59.12       65.59      3.51 o 
   0  17   6        0.96       -1.10      2.21 o 
   1  17   6       53.43       56.39      5.78 o 
   2  17   6        3.95        4.01      2.76 o 
   3  17   6       17.37       14.71      5.89 o 
  -4  18   6       48.10       56.42      4.19 o 
  -3  18   6        0.30        1.86      2.55 o 
  -2  18   6       89.15       90.11      4.45 o 
  -1  18   6       23.69       25.52      3.44 o 
   0  18   6        7.34        8.83      3.82 o 
   1  18   6        0.29       -1.96      2.55 o 
 -11   0   7        0.02        2.94      4.86 o 
  -9   0   7      171.44      172.58      4.84 o 
  -7   0   7       74.34       86.09      7.36 o 
  -5   0   7     1858.50     1779.55     59.59 o 
  -3   0   7       55.54       51.53      2.55 o 
  -1   0   7     7929.92     8378.51    113.30 o 
   1   0   7      108.22      120.66      5.89 o 
   3   0   7     1724.03     1716.79     36.05 o 
   5   0   7      325.60      359.03     17.66 o 
   7   0   7      391.85      401.71     19.13 o 
   9   0   7        5.37        1.47      5.89 o 
 -12   1   7        1.56       -0.17      2.93 o 
 -11   1   7        7.54        2.94      2.74 o 
 -10   1   7       10.70       11.69      1.71 o 
  -9   1   7       84.44       91.87      2.59 o 
  -8   1   7       89.27       88.65      2.54 o 
  -7   1   7        5.81        5.17      1.32 o 
  -6   1   7      134.76      125.63      3.68 o 
  -5   1   7       90.28       94.28      3.84 o 
  -4   1   7        5.47        7.26      1.10 o 
  -3   1   7      530.63      526.36      6.16 o 
  -2   1   7      560.98      594.11      7.46 o 
  -1   1   7      515.32      503.07      6.56 o 
   0   1   7     1260.99     1290.91     15.84 o 
   1   1   7       51.09       54.44      4.41 o 
   2   1   7      146.41      141.26      7.36 o 
   3   1   7      280.10      275.92      6.93 o 
   4   1   7      335.01      320.67      8.92 o 
   5   1   7       94.83       98.36      4.96 o 
   6   1   7        0.42       -0.21      2.14 o 
   7   1   7       16.65       13.38      4.20 o 
   8   1   7       68.12       69.06      7.28 o 
   9   1   7        1.30        1.47      6.62 o 
 -12   2   7        0.98        0.92      2.45 o 
 -11   2   7       40.01       36.15      2.76 o 
 -10   2   7       14.15       13.57      1.77 o 
  -9   2   7      211.39      210.87      4.79 o 
  -8   2   7      150.51      148.67      3.35 o 
  -7   2   7      571.68      566.96      8.08 o 
  -6   2   7       85.32       78.59      4.21 o 
  -5   2   7        0.00       -0.63      0.89 o 
  -4   2   7      547.93      557.82      5.89 o 
  -3   2   7      102.91      116.38      2.27 o 
  -2   2   7     1185.65     1256.51     16.41 o 
  -1   2   7      320.47      333.41      7.49 o 
   0   2   7      185.53      222.93      6.24 o 
   1   2   7       69.58       72.10      4.41 o 
   2   2   7        0.01       -1.47      1.47 o 
   3   2   7      187.36      207.93      6.06 o 
   4   2   7      747.72      750.51     12.09 o 
   5   2   7        4.52        3.85      3.60 o 
   6   2   7      105.01      107.43      5.62 o 
   7   2   7       13.92       11.04      4.16 o 
   8   2   7       41.21       46.82     13.98 o 
 -12   3   7      166.04      179.62      7.64 o 
 -11   3   7       20.66       18.18      2.18 o 
 -10   3   7       91.03       82.76      4.07 o 
  -9   3   7      129.80      129.49      3.22 o 
  -8   3   7       16.90        9.71      1.60 o 
  -7   3   7        3.25        5.00      1.73 o 
  -6   3   7      408.39      419.41     12.47 o 
  -5   3   7      196.63      188.77      5.93 o 
  -4   3   7       96.12      101.96      3.46 o 
  -3   3   7      419.03      416.36      7.01 o 
  -2   3   7      174.66      199.18      4.62 o 
  -1   3   7      159.94      175.11      3.29 o 
   0   3   7      246.78      270.27      5.62 o 
   1   3   7        1.83        6.03      3.16 o 
   2   3   7      613.81      594.47     17.66 o 
   3   3   7       31.40       33.14      2.69 o 
   4   3   7      170.30      157.37      5.07 o 
   5   3   7        1.31       -0.84      2.28 o 
   6   3   7      509.69      517.36     11.83 o 
   7   3   7       21.43       24.76      3.90 o 
   8   3   7        5.26        4.27      3.03 o 
 -12   4   7        9.62       13.87      2.28 o 
 -11   4   7       18.25       18.81      2.94 o 
 -10   4   7       19.80       14.26      2.17 o 
  -9   4   7      189.64      197.85      4.17 o 
  -8   4   7      594.54      603.43      7.82 o 
  -7   4   7      460.78      457.47      8.50 o 
  -6   4   7       13.87       14.41      1.74 o 
  -5   4   7       17.07       15.51      1.35 o 
  -4   4   7        0.11       -0.74      0.74 o 
  -3   4   7       43.16       50.01      1.89 o 
  -2   4   7      292.90      268.88      4.03 o 
  -1   4   7        0.82        1.52      1.44 o 
   0   4   7      220.83      186.62      3.73 o 
   1   4   7     1032.29     1001.04     12.42 o 
   2   4   7     1056.06     1030.35     15.47 o 
   3   4   7       60.73       62.53      3.40 o 
   4   4   7       77.03       85.70      4.19 o 
   5   4   7        5.01        6.62      2.50 o 
   6   4   7       55.28       55.42      6.24 o 
   7   4   7       32.09       23.81      5.20 o 
   8   4   7       11.08        9.51      3.90 o 
 -12   5   7        8.69        7.85      2.73 o 
 -11   5   7       79.76       74.02      5.92 o 
 -10   5   7       34.75       42.62      3.68 o 
  -9   5   7       31.75       37.83      2.74 o 
  -8   5   7       81.89       80.55      2.61 o 
  -7   5   7      100.63       97.47      3.62 o 
  -6   5   7       25.51       23.75      2.07 o 
  -5   5   7      105.76      105.35      2.78 o 
  -4   5   7       51.23       57.53      2.11 o 
  -3   5   7     1288.40     1256.29     11.71 o 
  -2   5   7        0.04       -0.59      0.82 o 
  -1   5   7        1.55        1.47      0.85 o 
   0   5   7      619.23      608.83      7.67 o 
   1   5   7        1.81        1.10      1.47 o 
   2   5   7      139.18      138.06      4.76 o 
   3   5   7      249.43      235.08      6.16 o 
   4   5   7      127.27      128.48      4.61 o 
   5   5   7       28.87       40.16      4.31 o 
   6   5   7        9.40       11.04      4.16 o 
   7   5   7      162.14      153.09     11.04 o 
   8   5   7       25.81       16.35      3.90 o 
 -12   6   7        6.74        5.54      2.39 o 
 -11   6   7       28.28       28.40      3.18 o 
 -10   6   7       49.77       52.29      3.18 o 
  -9   6   7       15.03       16.16      2.24 o 
  -8   6   7       81.38       79.51      2.77 o 
  -7   6   7      151.26      150.06      3.43 o 
  -6   6   7      533.24      545.53      7.39 o 
  -5   6   7      461.23      444.70      7.02 o 
  -4   6   7      354.86      329.13      5.67 o 
  -3   6   7      298.07      284.66      5.97 o 
  -2   6   7        4.69        1.89      1.11 o 
  -1   6   7      259.81      251.01      4.29 o 
   0   6   7        3.66        9.12      1.40 o 
   1   6   7      463.09      469.11      7.06 o 
   2   6   7      223.88      212.63      6.19 o 
   3   6   7      121.53      121.94      4.46 o 
   4   6   7       47.24       53.11      2.97 o 
   5   6   7       67.57       62.28      3.31 o 
   6   6   7       56.66       57.54      3.64 o 
   7   6   7       33.55       39.86      4.76 o 
   8   6   7       27.45       32.16      4.76 o 
 -11   7   7       73.32       71.27      3.63 o 
 -10   7   7       46.75       43.45      3.13 o 
  -9   7   7      109.64      124.62      7.02 o 
  -8   7   7        3.72        2.01      1.29 o 
  -7   7   7       15.29       16.15      1.72 o 
  -6   7   7      223.37      224.13      4.86 o 
  -5   7   7       63.94       62.21      2.35 o 
  -4   7   7       50.02       42.41      1.85 o 
  -3   7   7      106.52       95.88      2.78 o 
  -2   7   7        6.51        6.83      1.11 o 
  -1   7   7     1092.92     1090.90     15.71 o 
   0   7   7        9.17        8.15      1.26 o 
   1   7   7        9.88        7.92      1.49 o 
   2   7   7       68.85       76.51      3.82 o 
   3   7   7      325.05      345.86      8.90 o 
   4   7   7       34.20       27.86      2.50 o 
   5   7   7       32.17       34.53      2.97 o 
   6   7   7       75.62       74.82      3.88 o 
   7   7   7        2.91        1.40      2.80 o 
   8   7   7        3.54        6.54      4.60 o 
 -11   8   7       13.16       13.44      2.62 o 
 -10   8   7       20.54       19.85      2.85 o 
  -9   8   7       59.71       64.85      3.37 o 
  -8   8   7       59.69       49.88      2.76 o 
  -7   8   7        1.67        1.47      1.35 o 
  -6   8   7       97.36       95.90      3.17 o 
  -5   8   7      429.88      409.78      5.86 o 
  -4   8   7      215.67      200.99      3.96 o 
  -3   8   7       76.62       78.13      2.42 o 
  -2   8   7       72.54       74.88      2.13 o 
  -1   8   7      291.67      287.87      4.59 o 
   0   8   7      378.79      389.10      5.36 o 
   1   8   7       14.25       18.37      1.98 o 
   2   8   7      111.19      105.12      4.00 o 
   3   8   7        5.45        4.20      3.07 o 
   4   8   7      212.75      229.63      7.30 o 
   5   8   7        0.25       -0.69      2.01 o 
   6   8   7       62.96       62.35      5.10 o 
   7   8   7      111.20      115.13      9.10 o 
 -11   9   7       32.31       34.90      3.22 o 
 -10   9   7      160.11      175.08      5.13 o 
  -9   9   7        2.35        0.54      1.77 o 
  -8   9   7       51.22       55.41      3.61 o 
  -7   9   7      123.29      117.87      3.47 o 
  -6   9   7      331.88      324.90      5.47 o 
  -5   9   7      111.60      111.56      3.03 o 
  -4   9   7      112.05      113.19      2.96 o 
  -3   9   7     1051.57     1027.71      9.92 o 
  -2   9   7        3.39        1.47      1.04 o 
  -1   9   7       18.84       23.27      1.67 o 
   0   9   7     1066.73     1067.78     10.85 o 
   1   9   7       10.81        6.87      1.61 o 
   2   9   7      158.71      157.29      4.93 o 
   3   9   7       16.14       11.10      2.76 o 
   4   9   7        0.34       -1.47      1.88 o 
   5   9   7      141.62      151.82      6.19 o 
   6   9   7       19.05       10.96      3.18 o 
   7   9   7       12.50       13.12      4.08 o 
 -10  10   7       15.03       10.20      2.53 o 
  -9  10   7       20.10       17.22      2.94 o 
  -8  10   7       15.03       16.97      2.69 o 
  -7  10   7       13.91       15.33      1.78 o 
  -6  10   7       61.78       59.56      2.58 o 
  -5  10   7       77.38       73.48      2.51 o 
  -4  10   7       69.33       61.77      2.36 o 
  -3  10   7       62.89       61.83      2.24 o 
  -2  10   7       96.54       96.77      2.71 o 
  -1  10   7        0.16       -0.90      1.08 o 
   0  10   7       30.01       26.57      1.87 o 
   1  10   7        0.15       -2.34      2.34 o 
   2  10   7      675.29      655.38     10.80 o 
   3  10   7       80.99       97.76      5.10 o 
   4  10   7       84.60       89.90      5.10 o 
   5  10   7       38.43       36.19      5.20 o 
   6  10   7        0.89        2.31      3.53 o 
   7  10   7        0.64       -0.53      3.62 o 
 -10  11   7        1.30        0.46      2.45 o 
  -9  11   7        0.09        0.78      2.34 o 
  -8  11   7       82.24       78.56      4.57 o 
  -7  11   7       40.86       38.88      3.19 o 
  -6  11   7        1.42        0.69      1.35 o 
  -5  11   7        4.43        1.54      1.27 o 
  -4  11   7      229.67      237.94      4.28 o 
  -3  11   7      695.17      689.81      7.92 o 
  -2  11   7      135.42      121.53      3.62 o 
  -1  11   7       35.61       35.31      1.99 o 
   0  11   7      142.67      132.92      3.69 o 
   1  11   7       72.86       76.82      3.40 o 
   2  11   7      127.50      127.80      4.74 o 
   3  11   7       13.36       21.02      3.40 o 
   4  11   7       57.69       58.47      5.65 o 
   5  11   7       35.18       32.97      5.20 o 
   6  11   7       32.05       25.10      5.20 o 
 -10  12   7        4.85        1.47      5.89 o 
  -9  12   7       11.51       14.52      3.09 o 
  -8  12   7        9.25       11.07      3.40 o 
  -7  12   7      186.32      200.40      5.77 o 
  -6  12   7        0.28       -0.40      1.87 o 
  -5  12   7        0.14        0.21      1.51 o 
  -4  12   7      257.87      248.11      5.31 o 
  -3  12   7        0.01        0.56      1.17 o 
  -2  12   7       21.45       21.40      1.71 o 
  -1  12   7        3.84        1.63      1.29 o 
   0  12   7       40.46       44.62      2.56 o 
   1  12   7      906.74      887.21     13.25 o 
   2  12   7        4.54        2.13      1.93 o 
   3  12   7       56.01       58.47      5.65 o 
   4  12   7        2.83       -3.53      3.53 o 
   5  12   7        2.43       -0.63      3.53 o 
   6  12   7       26.85       25.36      5.20 o 
  -9  13   7        6.57        7.33      2.92 o 
  -8  13   7       36.75       36.26      3.68 o 
  -7  13   7        7.00        6.23      2.30 o 
  -6  13   7        7.58        5.34      2.07 o 
  -5  13   7      279.46      286.41      6.70 o 
  -4  13   7      155.46      168.51      4.03 o 
  -3  13   7       27.56       30.25      1.88 o 
  -2  13   7       43.90       38.61      2.13 o 
  -1  13   7      157.36      153.23      3.64 o 
   0  13   7       11.34       11.23      1.72 o 
   1  13   7        9.24        6.62      2.21 o 
   2  13   7       11.97       14.54      3.03 o 
   3  13   7      120.15      114.46      5.52 o 
   4  13   7      125.21      136.59      8.32 o 
   5  13   7       26.36       24.62      9.56 o 
  -8  14   7        6.07        0.67      2.76 o 
  -7  14   7        0.02       -2.21      2.21 o 
  -6  14   7       11.09        8.72      2.50 o 
  -5  14   7      167.60      182.71      6.22 o 
  -4  14   7       20.68       18.63      2.14 o 
  -3  14   7        8.01        7.66      1.77 o 
  -2  14   7       16.42       11.57      1.87 o 
  -1  14   7        1.26        0.00      1.64 o 
   0  14   7       23.54       28.66      2.63 o 
   1  14   7      156.84      151.07      6.19 o 
   2  14   7      169.13      170.11      8.32 o 
   3  14   7       23.47       25.37      5.15 o 
   4  14   7       20.46       22.07      5.89 o 
  -7  15   7        5.55        6.79      2.69 o 
  -6  15   7      115.58      138.20      8.92 o 
  -5  15   7        3.03        4.02      2.34 o 
  -4  15   7       12.87        9.26      2.61 o 
  -3  15   7       10.70        9.53      2.08 o 
  -2  15   7       13.07       13.24      2.04 o 
  -1  15   7       18.48       17.76      2.30 o 
   0  15   7      462.38      473.22      9.73 o 
   1  15   7        5.40        5.89      3.12 o 
   2  15   7       99.18      119.35      7.28 o 
   3  15   7       20.62       25.94      4.16 o 
   4  15   7       38.29       41.20      7.36 o 
  -6  16   7       58.84       54.37      4.32 o 
  -5  16   7       16.04       20.59      3.09 o 
  -4  16   7       20.71       20.93      3.09 o 
  -3  16   7        0.09       -1.82      1.83 o 
  -2  16   7       22.95       23.75      2.94 o 
  -1  16   7       61.09       62.08      4.00 o 
   0  16   7       25.37       27.92      3.62 o 
   1  16   7        1.23        1.47      4.41 o 
   2  16   7        8.77       11.04      4.16 o 
   3  16   7       17.92       19.13      5.89 o 
  -5  17   7        1.13        3.68      2.50 o 
  -4  17   7       49.78       48.83      4.19 o 
  -3  17   7        1.22        3.27      2.17 o 
  -2  17   7       28.86       25.73      3.09 o 
  -1  17   7       30.51       36.87      3.44 o 
   0  17   7        5.60        1.07      2.87 o 
   1  17   7       27.93       27.96      5.20 o 
  -3  18   7        0.55        0.00      3.03 o 
  -2  18   7        0.57        1.47      2.76 o 
  -1  18   7        0.28        0.49      2.55 o 
 -12   0   8       15.09       12.43      4.60 o 
 -10   0   8      124.65      133.50      6.47 o 
  -8   0   8        1.62        0.61      1.61 o 
  -6   0   8       20.19       18.00      2.45 o 
  -4   0   8        0.12       -0.74      1.20 o 
  -2   0   8       48.58       47.09      4.41 o 
   0   0   8     1255.62     1261.03     27.96 o 
   4   0   8      212.75      199.99     11.04 o 
   6   0   8       43.35       42.67      8.83 o 
   8   0   8       46.23       57.39     10.30 o 
 -12   1   8       19.09       18.07      2.82 o 
 -11   1   8        2.47       -0.28      1.78 o 
 -10   1   8       57.63       55.18      3.62 o 
  -9   1   8        7.44        3.75      1.25 o 
  -8   1   8       73.15       70.66      2.24 o 
  -7   1   8      373.60      376.85      6.03 o 
  -6   1   8      674.71      694.49      9.91 o 
  -5   1   8      285.99      279.41      5.05 o 
  -4   1   8        2.26        1.72      1.15 o 
  -3   1   8       30.10       27.83      1.77 o 
  -2   1   8       41.17       35.34      2.14 o 
  -1   1   8       37.53       41.89      4.35 o 
   0   1   8        0.77        0.49      3.68 o 
   2   1   8      110.33      110.36      8.83 o 
   3   1   8       24.49       22.17      4.16 o 
   4   1   8      168.41      178.29      6.05 o 
   5   1   8      109.87      111.20      5.15 o 
   6   1   8       34.78       36.30      5.89 o 
   7   1   8       65.22       57.65      6.70 o 
   8   1   8        0.69       -1.47      4.60 o 
 -12   2   8       20.85       25.45      3.03 o 
 -11   2   8       42.82       42.40      4.94 o 
 -10   2   8       12.57       21.58      2.56 o 
  -9   2   8        1.76       -1.61      1.61 o 
  -8   2   8       64.37       68.41      2.68 o 
  -7   2   8       24.19       23.99      1.95 o 
  -6   2   8       57.00       66.48      3.09 o 
  -5   2   8        3.80        7.02      2.03 o 
  -4   2   8       75.90       83.02      2.56 o 
  -3   2   8        1.51        0.25      1.04 o 
  -2   2   8       53.99       49.12      3.34 o 
  -1   2   8      352.10      332.03      6.47 o 
   0   2   8       31.23       30.33      3.12 o 
   1   2   8       29.14       39.73      4.41 o 
   2   2   8       89.09       94.63      4.90 o 
   3   2   8       45.70       44.65      3.37 o 
   4   2   8       16.73       14.71      2.94 o 
   5   2   8      104.38      101.14      5.15 o 
   6   2   8      280.24      294.57      9.89 o 
   7   2   8       16.00       16.19      5.20 o 
   8   2   8        1.37        2.29      5.89 o 
 -12   3   8        8.04        0.64      3.91 o 
 -11   3   8       18.48       23.52      3.29 o 
 -10   3   8        0.28        3.99      2.84 o 
  -9   3   8      247.23      247.44      5.15 o 
  -8   3   8       11.19       11.02      1.67 o 
  -7   3   8      129.63      131.00      4.18 o 
  -6   3   8        7.03        3.61      1.91 o 
  -5   3   8       73.60       68.83      2.63 o 
  -4   3   8        0.56        0.74      1.20 o 
  -3   3   8       40.84       43.26      1.72 o 
  -2   3   8       42.76       41.66      2.21 o 
  -1   3   8       88.30       83.00      3.40 o 
   0   3   8      168.16      148.85      5.89 o 
   1   3   8       37.28       48.56      4.41 o 
   2   3   8       19.03       24.53      4.41 o 
   3   3   8       88.34       96.64      4.76 o 
   4   3   8        0.42        0.13      1.77 o 
   5   3   8        7.77        7.17      2.45 o 
   6   3   8       14.81       13.49      3.25 o 
   7   3   8       51.16       67.97      7.28 o 
   8   3   8        5.48        3.68      5.20 o 
 -12   4   8       15.63       11.38      2.76 o 
 -11   4   8       11.43        6.84      3.19 o 
 -10   4   8       13.92        8.83      2.30 o 
  -9   4   8        2.38        2.31      1.83 o 
  -8   4   8       73.82       74.88      2.98 o 
  -7   4   8      211.32      222.13      5.82 o 
  -6   4   8        1.86        3.74      1.70 o 
  -5   4   8      155.77      151.05      3.30 o 
  -4   4   8        0.04       -0.93      0.93 o 
  -3   4   8      265.71      267.84      4.21 o 
  -2   4   8       49.45       47.23      1.97 o 
  -1   4   8      110.26      118.45      3.90 o 
   0   4   8        0.42        2.94      2.94 o 
   1   4   8       68.22       66.48      4.60 o 
   2   4   8      110.59      109.86      5.65 o 
   3   4   8        0.77        0.42      2.14 o 
   4   4   8       67.60       62.46      3.83 o 
   5   4   8      145.98      159.43      6.53 o 
   6   4   8      245.14      260.01      9.34 o 
   7   4   8       29.73       22.19      3.61 o 
 -12   5   8       50.36       42.44     32.37 o 
 -11   5   8       14.95        8.33      2.39 o 
 -10   5   8       25.29       26.86      3.25 o 
  -9   5   8        0.51        2.73      1.83 o 
  -8   5   8      202.72      196.20      4.33 o 
  -7   5   8        1.21        1.36      1.49 o 
  -6   5   8       29.80       33.64      1.95 o 
  -5   5   8      292.75      278.28      4.78 o 
  -4   5   8      125.15      119.83      3.05 o 
  -3   5   8        0.54       -0.42      1.11 o 
  -2   5   8      539.59      558.96      6.46 o 
  -1   5   8       39.79       36.57      2.07 o 
   0   5   8      422.94      458.32      8.28 o 
   1   5   8        9.96        9.42      2.45 o 
   2   5   8      435.66      477.78     12.36 o 
   3   5   8       18.32       11.77      3.12 o 
   4   5   8       22.41       26.47      2.92 o 
   5   5   8        6.87        4.05      2.45 o 
   6   5   8      242.03      268.93      9.60 o 
   7   5   8       23.48       20.45      3.44 o 
 -11   6   8       63.53       71.54      4.03 o 
 -10   6   8       76.96       72.72      7.47 o 
  -9   6   8       15.01        9.72      2.74 o 
  -8   6   8       13.11       11.77      1.85 o 
  -7   6   8        5.63        5.33      1.56 o 
  -6   6   8        1.11        2.51      1.26 o 
  -5   6   8       40.44       42.31      2.04 o 
  -4   6   8       56.84       57.99      2.52 o 
  -3   6   8      405.01      388.81      5.36 o 
  -2   6   8       99.64       97.24      2.84 o 
  -1   6   8        0.38        0.00      1.47 o 
   0   6   8      278.66      275.79      5.82 o 
   1   6   8      123.35      120.18      5.10 o 
   2   6   8       10.17        8.34      2.55 o 
   3   6   8        4.76        8.83      3.12 o 
   4   6   8        0.07        1.56      2.11 o 
   5   6   8       72.90       78.55      4.74 o 
   6   6   8        0.01        2.37      2.80 o 
   7   6   8        5.69        1.80      3.25 o 
 -11   7   8       12.99       13.63      3.09 o 
 -10   7   8        0.75       -2.52      3.06 o 
  -9   7   8        0.40       -2.21      2.21 o 
  -8   7   8       72.42       87.39      3.55 o 
  -7   7   8       24.66       24.90      1.83 o 
  -6   7   8      282.21      291.25      6.47 o 
  -5   7   8        1.84        0.52      1.16 o 
  -4   7   8      198.24      199.65      4.32 o 
  -3   7   8      221.93      215.86      4.03 o 
  -2   7   8        0.04       -1.11      1.11 o 
  -1   7   8       43.35       44.44      3.56 o 
   0   7   8      225.64      234.11      4.84 o 
   1   7   8       95.32       97.10      3.83 o 
   2   7   8      190.74      193.86      6.19 o 
   3   7   8        0.57        0.21      2.73 o 
   4   7   8      266.77      283.10      8.11 o 
   5   7   8       38.03       33.84      7.36 o 
   6   7   8        0.07       -3.03      3.03 o 
   7   7   8        8.16       10.75      3.90 o 
 -11   8   8       57.55       66.72      7.43 o 
 -10   8   8       14.38       19.85      3.25 o 
  -9   8   8      120.01      120.50      4.84 o 
  -8   8   8       42.95       40.32      3.12 o 
  -7   8   8        0.20       -0.95      1.35 o 
  -6   8   8        0.03       -1.13      1.26 o 
  -5   8   8       43.24       38.58      2.22 o 
  -4   8   8       36.13       30.68      1.85 o 
  -3   8   8        0.16       -1.16      1.16 o 
  -2   8   8        3.41        0.21      1.64 o 
  -1   8   8      822.28      830.42      9.76 o 
   0   8   8       15.61       16.14      2.07 o 
   1   8   8        1.87        0.80      1.59 o 
   2   8   8      116.01      115.57      6.06 o 
   3   8   8       17.07       23.62      3.03 o 
   4   8   8        4.43        3.75      2.76 o 
   5   8   8       28.25       31.69      3.62 o 
   6   8   8        0.99       -2.31      3.53 o 
   7   8   8       62.77       63.43      6.97 o 
 -10   9   8        4.70        5.21      2.69 o 
  -9   9   8      101.09      100.91      4.50 o 
  -8   9   8        0.01       -0.65      1.93 o 
  -7   9   8       19.62       17.54      1.95 o 
  -6   9   8        3.72        4.41      1.43 o 
  -5   9   8      227.00      233.26      4.59 o 
  -4   9   8        0.13       -0.59      1.16 o 
  -3   9   8       29.45       30.41      2.18 o 
  -2   9   8       73.31       81.92      2.65 o 
  -1   9   8        6.77        5.15      1.51 o 
   0   9   8        2.09       -0.91      1.49 o 
   1   9   8        1.05       -1.34      1.59 o 
   2   9   8       36.30       33.99      3.62 o 
   3   9   8      176.21      194.49      9.65 o 
   4   9   8        1.52        0.54      2.76 o 
   5   9   8      202.67      205.06      9.84 o 
   6   9   8        1.27        2.52      3.53 o 
 -10  10   8       71.33       78.82      6.26 o 
  -9  10   8       40.87       40.31      3.40 o 
  -8  10   8        0.32       -1.10      2.44 o 
  -7  10   8       51.75       52.73      4.24 o 
  -6  10   8      123.76      126.75      3.54 o 
  -5  10   8       61.41       59.59      2.30 o 
  -4  10   8        0.75       -1.12      1.12 o 
  -3  10   8      146.63      152.02      4.10 o 
  -2  10   8       51.38       57.02      2.24 o 
  -1  10   8        0.63        0.46      1.33 o 
   0  10   8      140.71      134.05      4.84 o 
   1  10   8       67.93       75.50      4.25 o 
   2  10   8        1.24        2.45      2.55 o 
   3  10   8      155.27      143.06      6.19 o 
   4  10   8       53.02       52.06      8.09 o 
   5  10   8        9.50       11.77      4.16 o 
   6  10   8        0.01       -0.42      3.53 o 
 -10  11   8       32.92       29.99      4.67 o 
  -9  11   8       28.99       28.80      4.07 o 
  -8  11   8       69.52       75.38      4.57 o 
  -7  11   8        4.79        7.51      2.07 o 
  -6  11   8        0.00        0.27      1.77 o 
  -5  11   8       21.48       20.56      1.69 o 
  -4  11   8        7.68        8.12      1.61 o 
  -3  11   8        0.69        0.29      1.22 o 
  -2  11   8      167.38      165.00      3.75 o 
  -1  11   8        5.87        2.58      1.56 o 
   0  11   8      307.08      324.94      8.71 o 
   1  11   8        8.77        8.87      2.35 o 
   2  11   8      251.24      267.49     13.25 o 
   3  11   8       18.72       17.88      4.16 o 
   4  11   8       47.41       68.49      6.24 o 
   5  11   8        1.11       -0.84      3.53 o 
  -9  12   8        0.06        0.23      2.69 o 
  -8  12   8      237.11      242.60      7.36 o 
  -7  12   8       75.37       73.99      3.95 o 
  -6  12   8        0.02       -0.61      1.61 o 
  -5  12   8        7.48        5.43      1.78 o 
  -4  12   8        8.85        8.26      1.44 o 
  -3  12   8       60.43       60.22      2.60 o 
  -2  12   8       47.70       40.06      2.26 o 
  -1  12   8        0.19       -1.38      1.43 o 
   0  12   8       59.83       61.13      3.29 o 
   1  12   8        1.34        1.47      2.55 o 
   2  12   8        2.37        3.88      2.76 o 
   3  12   8       15.95        8.62      3.53 o 
   4  12   8        0.26        0.42      3.53 o 
   5  12   8        4.33        5.89      4.60 o 
  -8  13   8       37.75       33.51      3.40 o 
  -7  13   8       70.98       69.45      4.06 o 
  -6  13   8        0.08       -1.96      2.26 o 
  -5  13   8       29.42       30.58      2.50 o 
  -4  13   8       16.60       18.52      1.90 o 
  -3  13   8        1.47       -0.62      1.37 o 
  -2  13   8      106.00      102.63      3.47 o 
  -1  13   8       12.32        8.69      1.95 o 
   0  13   8       25.77       18.35      2.94 o 
   1  13   8       85.69       96.16      4.74 o 
   2  13   8       55.98       52.24      4.48 o 
   3  13   8       43.16       43.93      5.65 o 
   4  13   8       62.15       68.26      6.70 o 
  -8  14   8        0.84        2.21      3.03 o 
  -7  14   8       56.18       54.89      4.00 o 
  -6  14   8        3.06        2.67      2.42 o 
  -5  14   8        7.36        4.73      2.50 o 
  -4  14   8        1.11        0.69      1.54 o 
  -3  14   8        0.17       -1.26      1.51 o 
  -2  14   8       71.39       75.67      4.39 o 
  -1  14   8        6.26        6.67      2.34 o 
   0  14   8      144.90      133.80      5.48 o 
   1  14   8        0.77       -1.20      2.76 o 
   2  14   8        0.91        9.25      3.53 o 
   3  14   8        0.25       -1.47      4.41 o 
  -7  15   8       21.32       27.32      3.90 o 
  -6  15   8        2.92        3.28      2.69 o 
  -5  15   8       26.76       23.50      3.09 o 
  -4  15   8       10.43        8.99      2.17 o 
  -3  15   8       17.64       19.45      2.48 o 
  -2  15   8       21.44       19.00      2.85 o 
  -1  15   8       29.94       22.03      3.09 o 
   0  15   8        0.18        0.49      2.55 o 
   1  15   8        0.05        0.00      3.82 o 
   2  15   8       18.22       12.51      4.16 o 
  -5  16   8        0.56        0.20      2.34 o 
  -4  16   8        0.46        1.10      2.21 o 
  -3  16   8       15.69        5.99      2.55 o 
  -2  16   8       22.72       23.10      3.09 o 
  -1  16   8       66.91       66.82      5.10 o 
   0  16   8       79.61       83.11     12.51 o 
   1  16   8        3.11        9.56      4.16 o 
  -3  17   8        3.41        4.28      2.76 o 
  -2  17   8        4.28        3.97      3.03 o 
  -1  17   8       11.96       18.56      4.16 o 
 -11   0   9       32.05       31.62      6.62 o 
  -9   0   9      203.13      217.51      7.55 o 
  -7   0   9        1.01       -2.35      2.45 o 
  -5   0   9      987.89     1008.95     20.92 o 
  -3   0   9      102.97       92.11      5.20 o 
  -1   0   9      132.19      136.84      7.36 o 
   1   0   9       55.31       61.80      7.36 o 
   3   0   9      100.10      101.53     10.30 o 
   5   0   9       73.61       64.88      6.24 o 
   7   0   9        2.84       11.04      5.20 o 
 -12   1   9        1.58       -2.94      2.94 o 
 -11   1   9       24.55       27.09      2.76 o 
 -10   1   9      114.66      135.88      9.13 o 
  -9   1   9        1.63        2.30      1.69 o 
  -8   1   9       27.17       20.86      2.06 o 
  -7   1   9       96.84      105.73      4.10 o 
  -6   1   9        2.33        3.92      1.61 o 
  -5   1   9        2.85       -0.59      1.73 o 
  -4   1   9        0.43       -0.37      1.47 o 
  -3   1   9      205.00      199.76      5.84 o 
  -2   1   9     1957.89     1907.82     29.64 o 
  -1   1   9      263.89      249.52      7.28 o 
   0   1   9      220.55      203.06     11.77 o 
   1   1   9       20.55       25.37      5.15 o 
   2   1   9       11.36       13.03      3.53 o 
   3   1   9       15.31       19.46      4.16 o 
   4   1   9        6.76        5.15      4.16 o 
   5   1   9        6.29        6.35      3.09 o 
   6   1   9        0.51       -0.74      2.94 o 
   7   1   9        2.81        2.21      3.68 o 
 -11   2   9       10.37       13.85      2.65 o 
 -10   2   9        9.20        5.72      2.19 o 
  -9   2   9       18.68       14.00      2.14 o 
  -8   2   9       38.21       39.09      2.50 o 
  -7   2   9      122.94      132.67      6.65 o 
  -6   2   9      195.01      201.86      4.84 o 
  -5   2   9       78.24       80.97      2.76 o 
  -4   2   9        0.92        1.30      1.26 o 
  -3   2   9       28.91       20.94      1.77 o 
  -2   2   9      141.66      107.60      5.20 o 
  -1   2   9        5.14        3.31      1.88 o 
   0   2   9       11.44       13.24      4.41 o 
   1   2   9       68.22       72.85      7.36 o 
   2   2   9        7.34        2.21      3.12 o 
   3   2   9       14.21        4.41      3.53 o 
   4   2   9      125.85      133.37      8.32 o 
   5   2   9        4.48        0.37      2.94 o 
   6   2   9       14.86       13.24      3.68 o 
   7   2   9       66.11       79.06      5.67 o 
 -11   3   9       26.58       29.42      2.87 o 
 -10   3   9       34.50       41.79      3.29 o 
  -9   3   9       61.61       76.06      5.52 o 
  -8   3   9      178.94      187.59      4.33 o 
  -7   3   9       26.67       28.17      2.36 o 
  -6   3   9      226.72      234.40      5.09 o 
  -5   3   9        9.32        8.43      2.24 o 
  -4   3   9      217.02      215.76      4.24 o 
  -3   3   9       37.06       36.35      2.04 o 
  -2   3   9       26.42       35.07      2.07 o 
  -1   3   9       43.57       39.12      2.34 o 
   0   3   9       14.51       17.66      4.41 o 
   1   3   9        3.92        0.00      4.41 o 
   2   3   9      323.55      321.44     10.89 o 
   3   3   9       32.30       31.25      4.60 o 
   4   3   9       65.53       74.37      6.24 o 
   5   3   9        0.29        5.40      3.40 o 
   6   3   9      142.95      153.21      6.62 o 
   7   3   9        0.03        1.84      3.68 o 
 -11   4   9       19.29       22.85      2.97 o 
 -10   4   9        0.33        1.39      2.17 o 
  -9   4   9        3.62       -3.16      3.16 o 
  -8   4   9      102.14      108.51      3.97 o 
  -7   4   9        2.67        2.16      1.35 o 
  -6   4   9       40.95       37.62      2.40 o 
  -5   4   9        0.07        2.58      1.65 o 
  -4   4   9       87.94       97.78      5.79 o 
  -3   4   9      131.34      124.63      3.22 o 
  -2   4   9       77.36       73.85      3.65 o 
  -1   4   9       36.17       34.59      2.94 o 
   0   4   9        6.97        7.65      2.45 o 
   1   4   9       13.86       11.04      3.12 o 
   2   4   9       50.22       50.78      5.20 o 
   3   4   9        0.04       -1.47      3.12 o 
   4   4   9        0.48        0.21      3.68 o 
   5   4   9       11.80        8.72      3.90 o 
   6   4   9       35.20       48.14      4.57 o 
   7   4   9        7.29        6.99      3.68 o 
 -11   5   9        0.32       -2.41      2.41 o 
 -10   5   9        3.63        8.30      2.30 o 
  -9   5   9      125.43      132.85      4.97 o 
  -8   5   9        0.18       -0.76      1.85 o 
  -7   5   9      248.44      261.62      5.46 o 
  -6   5   9        1.02       -1.26      1.26 o 
  -5   5   9       85.79       94.59      2.91 o 
  -4   5   9       54.92       57.40      2.35 o 
  -3   5   9       10.57        7.58      1.49 o 
  -2   5   9      118.21      114.37      3.51 o 
  -1   5   9      162.18      149.10      5.34 o 
   0   5   9      208.91      221.88      6.38 o 
   1   5   9       82.62       94.46      5.65 o 
   2   5   9      211.21      213.12     14.86 o 
   3   5   9        9.71        6.42      2.76 o 
   4   5   9        0.15        1.18      3.03 o 
   5   5   9      446.12      471.11     12.44 o 
   6   5   9       12.87       15.18      5.66 o 
 -11   6   9       14.92       14.61      3.40 o 
 -10   6   9       31.35       37.53      7.22 o 
  -9   6   9       19.81       15.26      5.31 o 
  -8   6   9        0.17       -0.95      1.51 o 
  -7   6   9        3.88        3.98      1.45 o 
  -6   6   9        2.03        0.70      1.21 o 
  -5   6   9      236.94      243.95      4.59 o 
  -4   6   9        7.51        6.35      1.21 o 
  -3   6   9      131.10      140.21      4.34 o 
  -2   6   9        3.05        3.32      1.43 o 
  -1   6   9        7.24        8.34      2.55 o 
   0   6   9       12.98       18.86      3.19 o 
   1   6   9       54.18       60.61      4.60 o 
   2   6   9       14.50       18.21      3.53 o 
   3   6   9       73.23       80.65      5.65 o 
   4   6   9       85.91      105.94     10.30 o 
   5   6   9        7.35        1.47      5.89 o 
   6   6   9        8.89        9.56      5.20 o 
 -11   7   9       40.78       39.76      4.46 o 
 -10   7   9        1.12        2.60      2.69 o 
  -9   7   9       89.98       99.96      7.01 o 
  -8   7   9       43.33       44.32      4.30 o 
  -7   7   9        0.38       -1.43      1.43 o 
  -6   7   9        8.98       13.45      1.90 o 
  -5   7   9        0.67       -0.54      1.21 o 
  -4   7   9        0.01        0.59      1.16 o 
  -3   7   9       26.65       28.05      2.30 o 
  -2   7   9       58.90       58.93      2.48 o 
  -1   7   9      152.58      161.74      4.86 o 
   0   7   9      103.38      105.85      4.53 o 
   1   7   9       63.54       65.49      5.20 o 
   2   7   9       21.15       12.40      3.53 o 
   3   7   9       69.12       73.72      8.09 o 
   4   7   9      132.55      113.94      7.75 o 
   5   7   9        8.47        8.83      4.16 o 
   6   7   9        9.75        7.03      4.60 o 
 -10   8   9        3.94        1.47      2.94 o 
  -9   8   9      121.29      120.16      7.29 o 
  -8   8   9        3.99        2.27      1.95 o 
  -7   8   9        4.99        4.66      1.80 o 
  -6   8   9      162.84      163.27      4.25 o 
  -5   8   9       41.79       41.10      2.28 o 
  -4   8   9      166.41      163.29      3.76 o 
  -3   8   9       56.90       58.24      2.56 o 
  -2   8   9        0.91       -0.18      1.43 o 
  -1   8   9        2.90        4.15      1.77 o 
   0   8   9        3.03        5.40      1.93 o 
   1   8   9       14.12       13.05      2.55 o 
   2   8   9       14.56       29.43      7.36 o 
   3   8   9       39.70       26.49      7.36 o 
   4   8   9      317.43      350.21     19.13 o 
   5   8   9        0.00       -2.52      3.53 o 
   6   8   9       23.50       25.01      8.83 o 
 -10   9   9       72.15       82.60      7.22 o 
  -9   9   9       25.80       27.96      3.21 o 
  -8   9   9        0.04        1.54      1.87 o 
  -7   9   9        0.05        3.34      1.77 o 
  -6   9   9        0.00       -0.78      1.45 o 
  -5   9   9       84.82       89.20      3.15 o 
  -4   9   9       53.74       58.02      2.58 o 
  -3   9   9        0.34       -1.12      1.12 o 
  -2   9   9       65.96       71.21      2.68 o 
  -1   9   9        0.20        0.13      1.77 o 
   0   9   9       57.38       56.58      4.25 o 
   1   9   9       78.61       79.53      4.48 o 
   2   9   9        6.01        4.95      2.76 o 
   3   9   9       92.80       89.76     10.30 o 
   4   9   9        0.03        3.68      5.15 o 
   5   9   9        9.28       11.12      4.60 o 
  -9  10   9        0.80       -2.30      2.30 o 
  -8  10   9      172.50      177.04      5.63 o 
  -7  10   9       35.29       34.43      2.65 o 
  -6  10   9       10.08        2.94      1.67 o 
  -5  10   9       17.06       16.86      1.74 o 
  -4  10   9      109.29      105.69      3.23 o 
  -3  10   9       10.64        7.55      1.61 o 
  -2  10   9       47.83       50.66      2.58 o 
  -1  10   9        0.33       -0.84      1.51 o 
   0  10   9       50.02       50.30      3.44 o 
   1  10   9       15.26       13.43      3.17 o 
   2  10   9       56.42       65.06      4.48 o 
   3  10   9       63.13       75.04      6.24 o 
   4  10   9       20.22       21.98      4.60 o 
   5  10   9        0.82        4.20      3.53 o 
  -9  11   9       17.35       20.37      3.12 o 
  -8  11   9       21.07       19.14      2.94 o 
  -7  11   9       56.85       54.99      3.64 o 
  -6  11   9        5.97        8.03      1.95 o 
  -5  11   9       14.57       16.90      2.01 o 
  -4  11   9       36.72       33.89      2.44 o 
  -3  11   9        0.06       -0.78      1.45 o 
  -2  11   9      125.41      131.84      3.76 o 
  -1  11   9       17.46       15.10      2.14 o 
   0  11   9       21.06       22.42      2.94 o 
   1  11   9       18.64       22.51      2.94 o 
   2  11   9        5.53        3.57      3.53 o 
   3  11   9        0.07        1.68      3.53 o 
   4  11   9       24.20       25.68      5.65 o 
  -8  12   9        6.26        8.00      2.45 o 
  -7  12   9        3.75       -1.31      2.17 o 
  -6  12   9       16.12       13.91      2.04 o 
  -5  12   9       12.05       12.89      2.04 o 
  -4  12   9       32.38       33.62      2.42 o 
  -3  12   9      469.29      471.81      7.75 o 
  -2  12   9        3.24        3.08      1.95 o 
  -1  12   9        2.68        4.57      2.07 o 
   0  12   9       30.90       33.10      5.31 o 
   1  12   9       16.65       19.13      3.40 o 
   2  12   9       30.97       33.25      5.20 o 
   3  12   9       12.49       10.30      4.41 o 
   4  12   9       21.56       21.88      6.62 o 
  -8  13   9       32.73       39.02      4.04 o 
  -7  13   9        4.14        1.63      2.17 o 
  -6  13   9       36.99       32.29      3.29 o 
  -5  13   9       65.98       65.84      3.43 o 
  -4  13   9        8.01        9.77      1.95 o 
  -3  13   9      120.74      114.34      4.72 o 
  -2  13   9       33.14       30.97      2.65 o 
  -1  13   9       54.27       43.44      3.44 o 
   0  13   9        7.14        4.90      2.34 o 
   1  13   9       17.37       11.33      3.22 o 
   2  13   9        6.83        9.56      4.16 o 
   3  13   9        3.14       -3.36      3.53 o 
  -7  14   9       23.79       28.21      3.83 o 
  -6  14   9       74.33       80.12      4.76 o 
  -5  14   9       20.39       19.62      2.32 o 
  -4  14   9       89.91       92.96      3.87 o 
  -3  14   9       12.00        9.29      2.26 o 
  -2  14   9       29.12       36.95      3.25 o 
  -1  14   9       17.67       18.43      3.09 o 
   0  14   9        3.79        2.31      2.50 o 
   1  14   9       38.74       42.82      4.48 o 
   2  14   9       24.50       19.61      5.15 o 
  -5  15   9        0.31        2.42      2.50 o 
  -4  15   9       90.39       95.79      4.93 o 
  -3  15   9        2.07        2.87      2.07 o 
  -2  15   9       39.98       54.21      4.48 o 
  -1  15   9       35.13       36.71      4.25 o 
   0  15   9        2.81        0.27      2.76 o 
   1  15   9        0.41        1.47      3.12 o 
  -3  16   9        6.80        9.32      3.40 o 
  -2  16   9       13.80       17.66      5.89 o 
 -10   0  10       53.39       59.45      6.24 o 
  -8   0  10       22.39       23.98      4.26 o 
  -6   0  10      336.59      332.14      8.75 o 
  -4   0  10       16.08       11.50      2.76 o 
  -2   0  10     1227.77     1310.00     24.30 o 
   0   0  10      191.25      206.00     11.77 o 
   2   0  10      178.11      176.57     11.77 o 
   4   0  10       78.58       73.57     10.30 o 
   6   0  10       74.82       92.70     11.77 o 
 -11   1  10        1.37       -3.43      3.43 o 
 -10   1  10        4.38        4.05      2.94 o 
  -9   1  10        1.48        1.84      2.94 o 
  -8   1  10       58.80       58.12      3.40 o 
  -7   1  10       32.88       34.55      2.97 o 
  -6   1  10       99.21      102.49      4.18 o 
  -5   1  10       16.42       15.19      1.95 o 
  -4   1  10       21.29       14.80      1.95 o 
  -3   1  10      213.73      206.83      4.73 o 
  -2   1  10       33.89       34.44      6.58 o 
  -1   1  10       27.37       31.65      4.16 o 
   0   1  10       89.90       87.61      6.24 o 
   1   1  10       29.16       26.78     10.30 o 
   2   1  10      103.73       98.94      7.28 o 
   3   1  10       99.80      100.80      7.28 o 
   4   1  10        0.63       -0.74      4.16 o 
   5   1  10        0.39       -2.94      4.16 o 
   6   1  10       22.73       19.13      6.24 o 
 -11   2  10        1.66        7.93      3.25 o 
 -10   2  10        2.23       -4.46      4.46 o 
  -9   2  10        0.07       -2.97      2.97 o 
  -8   2  10      184.93      187.06      5.63 o 
  -7   2  10       44.62       52.42      2.87 o 
  -6   2  10       11.48        7.03      2.17 o 
  -5   2  10       96.60      102.17      3.37 o 
  -4   2  10       76.63       77.56      3.17 o 
  -3   2  10       54.26       51.34      2.56 o 
  -2   2  10       75.42       63.78      4.88 o 
  -1   2  10      352.04      365.07     11.45 o 
   0   2  10        7.17        8.09      3.12 o 
   1   2  10        6.25        2.94      3.12 o 
   2   2  10       87.43       98.53     14.71 o 
   3   2  10      115.92      119.41      9.56 o 
   4   2  10       16.17       10.63      4.60 o 
   5   2  10        1.17       -4.16      4.16 o 
   6   2  10        1.10        6.62      5.20 o 
 -11   3  10       57.32       64.48      5.47 o 
 -10   3  10       37.84       27.84      3.86 o 
  -9   3  10       25.78       35.41      3.68 o 
  -8   3  10        0.03       -0.35      1.69 o 
  -7   3  10        8.00        5.48      1.95 o 
  -6   3  10       45.30       52.53      3.21 o 
  -5   3  10       23.16       21.68      2.14 o 
  -4   3  10       60.45       55.28      2.56 o 
  -3   3  10      167.71      182.74      4.24 o 
  -2   3  10       70.82       70.27      2.97 o 
  -1   3  10       46.01       48.14      3.90 o 
   0   3  10        2.96        2.94      3.12 o 
   1   3  10        9.37        7.36      4.16 o 
   2   3  10       41.61       34.59      5.20 o 
   3   3  10        0.83       -1.47      5.15 o 
   4   3  10        0.00        0.74      4.16 o 
   5   3  10       98.13      108.62      8.80 o 
   6   3  10        0.63       -1.63      4.60 o 
 -11   4  10        3.56        1.85      4.23 o 
 -10   4  10       18.59       18.01      2.85 o 
  -9   4  10       72.88       78.82      4.57 o 
  -8   4  10      131.92      136.76      3.92 o 
  -7   4  10       62.47       68.81      2.98 o 
  -6   4  10       53.58       57.07      2.96 o 
  -5   4  10       15.21       16.10      1.95 o 
  -4   4  10        0.66        1.23      2.08 o 
  -3   4  10       16.89        9.93      2.21 o 
  -2   4  10        0.00        1.03      1.83 o 
  -1   4  10        0.16        0.42      2.18 o 
   0   4  10       53.62       53.63      5.89 o 
   1   4  10      217.13      213.40      9.56 o 
   2   4  10        1.32        2.94      3.12 o 
   3   4  10        0.73       -0.74      4.16 o 
   4   4  10       34.48       34.59      6.24 o 
   5   4  10        2.18        2.29      5.89 o 
 -11   5  10        2.31       -3.60      5.89 o 
 -10   5  10        0.04        3.59      2.53 o 
  -9   5  10       26.93       25.25      3.44 o 
  -8   5  10        2.82       -2.07      2.07 o 
  -7   5  10       15.05       17.35      1.86 o 
  -6   5  10       54.11       53.97      3.44 o 
  -5   5  10        5.52        2.26      1.64 o 
  -4   5  10      279.18      278.57      5.69 o 
  -3   5  10       15.03       14.78      2.07 o 
  -2   5  10       41.56       47.49      3.73 o 
  -1   5  10       95.20       97.05      5.89 o 
   0   5  10       39.50       44.99      5.20 o 
   1   5  10       24.50       20.11      4.16 o 
   2   5  10       38.01       25.36      5.20 o 
   3   5  10        5.43       10.30      4.16 o 
   4   5  10        0.15       -3.68      3.68 o 
   5   5  10        0.02        2.29      5.89 o 
 -10   6  10        7.83       11.94      3.44 o 
  -9   6  10       52.72       51.07      4.46 o 
  -8   6  10       71.56       81.36      3.79 o 
  -7   6  10       72.03       72.55      2.98 o 
  -6   6  10       38.73       39.48      2.42 o 
  -5   6  10       22.41       15.49      1.87 o 
  -4   6  10       10.30        2.45      1.61 o 
  -3   6  10        0.03       -1.13      1.49 o 
  -2   6  10       71.00       78.09      3.21 o 
  -1   6  10       12.13       11.24      2.76 o 
   0   6  10        5.60        2.65      5.15 o 
   1   6  10       49.94       48.56      7.36 o 
   2   6  10        0.86        0.00      5.89 o 
   3   6  10       25.33       27.96      7.36 o 
   4   6  10        3.86        7.36      7.36 o 
   5   6  10        4.95        5.89      7.36 o 
 -10   7  10       11.31        9.24      6.04 o 
  -9   7  10       11.48       10.92      3.61 o 
  -8   7  10       17.46        9.53      2.54 o 
  -7   7  10       21.19       20.74      2.11 o 
  -6   7  10      126.47      140.32      4.03 o 
  -5   7  10        0.00        0.74      1.43 o 
  -4   7  10       49.78       54.17      2.97 o 
  -3   7  10        3.93        2.33      1.61 o 
  -2   7  10       48.36       49.51      3.61 o 
  -1   7  10        2.63        1.68      2.14 o 
   0   7  10       51.06       54.57      8.09 o 
   1   7  10        0.48       -1.47      2.45 o 
   2   7  10      135.03      150.68     10.30 o 
   3   7  10       39.78       30.90      7.36 o 
   4   7  10        0.13        2.94      5.89 o 
   5   7  10       91.54       82.40     11.77 o 
 -10   8  10       30.24       35.25      5.93 o 
  -9   8  10        0.21        1.21      2.30 o 
  -8   8  10        0.03       -0.16      2.17 o 
  -7   8  10       52.53       56.43      3.17 o 
  -6   8  10       81.57       75.39      3.26 o 
  -5   8  10       72.04       65.51      3.17 o 
  -4   8  10       42.22       39.42      2.70 o 
  -3   8  10       10.79        9.02      1.87 o 
  -2   8  10       56.82       57.65      3.44 o 
  -1   8  10      239.99      259.99      7.55 o 
   0   8  10        1.25        0.88      2.94 o 
   1   8  10        0.90        0.00      2.63 o 
   2   8  10        0.52        1.47      5.89 o 
   3   8  10       20.15       17.66      7.36 o 
   4   8  10        1.19        4.41      4.16 o 
  -9   9  10       17.86       21.56      2.97 o 
  -8   9  10        6.75        9.66      2.19 o 
  -7   9  10       46.62       46.75      3.08 o 
  -6   9  10       49.22       49.75      3.40 o 
  -5   9  10        7.09        7.19      1.72 o 
  -4   9  10      171.47      172.52      4.84 o 
  -3   9  10        6.81        6.47      1.97 o 
  -2   9  10        1.18        0.29      1.97 o 
  -1   9  10      125.91      123.60      6.70 o 
   0   9  10        3.32       -2.94      4.41 o 
   1   9  10        1.74        1.47      4.41 o 
   2   9  10        1.09       -0.63      3.53 o 
   3   9  10        6.30        8.09      4.16 o 
   4   9  10       61.55       63.00      7.36 o 
  -9  10  10        0.72       -2.14      2.14 o 
  -8  10  10       16.16       15.94      2.22 o 
  -7  10  10       26.55       25.26      3.09 o 
  -6  10  10        0.55       -0.76      1.65 o 
  -5  10  10      116.86      114.26      4.18 o 
  -4  10  10       15.92       15.95      2.06 o 
  -3  10  10        1.17        0.00      1.67 o 
  -2  10  10        0.75        0.49      1.80 o 
  -1  10  10       41.71       40.15      3.44 o 
   0  10  10       11.06        6.73      4.41 o 
   1  10  10      169.34      155.97     11.77 o 
   2  10  10       11.64        9.56      4.16 o 
   3  10  10        7.98        5.26      3.53 o 
  -8  11  10        0.00       -0.49      2.21 o 
  -7  11  10        6.31        4.18      2.07 o 
  -6  11  10       17.97       16.57      2.73 o 
  -5  11  10        1.15       -0.91      2.26 o 
  -4  11  10      185.40      208.21      6.25 o 
  -3  11  10       53.74       54.58      3.69 o 
  -2  11  10       83.56       76.31      6.58 o 
  -1  11  10       38.61       30.24      3.62 o 
   0  11  10       72.95       79.89      5.10 o 
   1  11  10        0.29        1.47      3.53 o 
   2  11  10        0.12       -1.26      3.53 o 
   3  11  10        1.79        9.56      5.15 o 
  -7  12  10        0.06       -0.10      3.64 o 
  -6  12  10       24.76       26.47      2.56 o 
  -5  12  10       26.12       20.89      2.56 o 
  -4  12  10       59.25       63.56      3.46 o 
  -3  12  10        2.66        2.45      2.40 o 
  -2  12  10        3.38        4.61      2.34 o 
  -1  12  10        4.55        3.77      2.73 o 
   0  12  10       60.05       65.44      4.76 o 
   1  12  10       12.46        8.09      4.16 o 
   2  12  10      104.18      121.76      8.32 o 
  -6  13  10      103.04      115.50      5.52 o 
  -5  13  10        7.13        6.28      2.19 o 
  -4  13  10        1.68        1.08      2.07 o 
  -3  13  10       28.30       28.27      2.97 o 
  -2  13  10       12.08        3.26      2.50 o 
  -1  13  10        5.92        5.89      2.69 o 
   0  13  10       68.59       64.06      4.96 o 
   1  13  10        8.90        3.60      4.60 o 
  -5  14  10        1.49        2.76      2.45 o 
  -4  14  10        0.38       -2.34      2.34 o 
  -3  14  10       15.20       10.24      2.73 o 
  -2  14  10        0.10       -2.00      2.50 o 
  -1  14  10        7.41        8.83      3.09 o 
   0  14  10       23.50       22.10      3.90 o 
  -9   0  11        0.06        0.00      5.89 o 
  -7   0  11        3.44        1.05      3.53 o 
  -5   0  11       40.77       46.35      3.90 o 
  -3   0  11        0.33       -1.47      2.14 o 
  -1   0  11      221.98      229.55     13.24 o 
   1   0  11        3.16        1.47      5.89 o 
   3   0  11      151.83      148.62     13.24 o 
   5   0  11        8.12        7.36      7.36 o 
 -10   1  11        0.46        1.13      2.69 o 
  -9   1  11       11.36       10.92      3.72 o 
  -8   1  11       38.18       36.16      2.76 o 
  -7   1  11       15.85       10.51      2.50 o 
  -6   1  11       28.59       27.62      2.48 o 
  -5   1  11       16.73       16.83      2.04 o 
  -4   1  11       19.84       13.47      1.95 o 
  -3   1  11       26.05       21.00      2.30 o 
  -2   1  11        0.94        0.00      2.21 o 
  -1   1  11       67.61       71.43      6.24 o 
   0   1  11       47.22       39.67      5.20 o 
   1   1  11        1.53       -3.36      3.53 o 
   2   1  11       11.78        5.89      5.89 o 
   3   1  11        3.72       -0.74      5.15 o 
   4   1  11       12.53        3.68      4.16 o 
   5   1  11       24.04       24.28      6.24 o 
 -10   2  11       16.14       18.52      3.44 o 
  -9   2  11       14.85       14.79      2.85 o 
  -8   2  11        0.18       -0.66      2.14 o 
  -7   2  11        7.30        6.73      2.50 o 
  -6   2  11       33.99       37.17      2.98 o 
  -5   2  11        0.66       -0.87      1.55 o 
  -4   2  11        1.34       -1.69      1.69 o 
  -3   2  11       80.78       76.07      3.66 o 
  -2   2  11        0.30       -1.47      1.66 o 
  -1   2  11        0.54        0.84      3.53 o 
   0   2  11       59.15       56.34      8.09 o 
   1   2  11        4.68        0.84      4.41 o 
   2   2  11       16.24        7.36      4.16 o 
   3   2  11        1.08       -0.74      6.62 o 
   4   2  11        1.25        2.94      4.16 o 
 -10   3  11        1.16        5.52      2.94 o 
  -9   3  11        0.10       -2.12      2.45 o 
  -8   3  11      144.96      169.82      5.63 o 
  -7   3  11        0.59        1.29      2.92 o 
  -6   3  11       21.62       25.00      3.83 o 
  -5   3  11        3.29       -1.20      1.77 o 
  -4   3  11       13.84       17.15      2.17 o 
  -3   3  11        0.54        1.19      1.83 o 
  -2   3  11      107.30       95.34      5.10 o 
  -1   3  11       11.42        3.36      3.53 o 
   0   3  11        1.82        2.94      5.15 o 
   1   3  11        0.98        7.36      4.16 o 
   2   3  11       77.99       75.07      7.28 o 
   3   3  11        0.76        0.74      5.15 o 
   4   3  11       44.80       37.65      6.24 o 
 -10   4  11        0.09       -0.11      3.79 o 
  -9   4  11        5.41        6.73      2.53 o 
  -8   4  11        6.40        6.41      2.30 o 
  -7   4  11        0.01       -0.52      2.01 o 
  -6   4  11        8.35        9.80      3.04 o 
  -5   4  11        5.20        2.48      2.07 o 
  -4   4  11       42.21       49.47      2.97 o 
  -3   4  11       78.11       82.77      3.64 o 
  -2   4  11       15.92       17.41      2.69 o 
  -1   4  11        1.65       -0.21      3.53 o 
   0   4  11       26.78       24.48      4.16 o 
   1   4  11       58.56       61.15      6.24 o 
   2   4  11        2.59        9.56      6.62 o 
   3   4  11        0.00       -0.74      4.16 o 
   4   4  11        5.10        1.47      5.20 o 
 -10   5  11        6.54        6.79      3.90 o 
  -9   5  11       25.44       26.29      5.95 o 
  -8   5  11        1.16       -2.26      2.76 o 
  -7   5  11       28.01       26.65      3.61 o 
  -6   5  11       45.67       55.10      4.07 o 
  -5   5  11        2.40        0.70      1.83 o 
  -4   5  11       21.24       21.58      2.36 o 
  -3   5  11       42.15       39.58      2.85 o 
  -2   5  11       39.90       43.41      3.57 o 
  -1   5  11        1.11       -0.74      4.16 o 
   0   5  11        0.78       -4.41      4.41 o 
   1   5  11       50.72       64.74      8.83 o 
   2   5  11        4.88        1.47      5.89 o 
   3   5  11       39.21       42.67      8.83 o 
   4   5  11        0.55       -5.89      5.89 o 
  -9   6  11        5.75        8.35      2.53 o 
  -8   6  11        3.95        2.02      2.11 o 
  -7   6  11        3.17        2.54      2.87 o 
  -6   6  11       60.02       54.36      3.40 o 
  -5   6  11        8.22       10.33      2.34 o 
  -4   6  11       73.59       77.28      4.03 o 
  -3   6  11       37.61       38.29      3.09 o 
  -2   6  11       10.76        9.10      2.76 o 
  -1   6  11      106.64      103.00     10.30 o 
   0   6  11       31.61       26.49      7.36 o 
   1   6  11       18.67       14.71      5.89 o 
   2   6  11       20.69       11.77      7.36 o 
   3   6  11       19.79       17.66      7.36 o 
   4   6  11       30.18       36.79      8.83 o 
  -9   7  11        5.93        4.34      2.36 o 
  -8   7  11        0.00        0.09      2.11 o 
  -7   7  11        0.00        0.67      2.76 o 
  -6   7  11        0.46        0.68      2.26 o 
  -5   7  11       90.15      101.53      4.06 o 
  -4   7  11        3.19        2.21      1.90 o 
  -3   7  11        0.37       -0.98      1.61 o 
  -2   7  11       15.48       20.46      3.40 o 
  -1   7  11      127.26      132.43     11.77 o 
   0   7  11        2.86        0.00      4.41 o 
   1   7  11        0.97        1.47      5.89 o 
   2   7  11        6.59        0.00      5.89 o 
   3   7  11       42.89       41.20      8.83 o 
  -9   8  11        0.40        2.39      2.45 o 
  -8   8  11        6.53        5.38      2.58 o 
  -7   8  11        0.01        1.64      2.01 o 
  -6   8  11       66.92       86.56      4.96 o 
  -5   8  11       47.03       39.89      3.62 o 
  -4   8  11        1.18       -2.48      2.48 o 
  -3   8  11        1.12       -2.14      2.14 o 
  -2   8  11       63.83       69.18      7.28 o 
  -1   8  11        9.38       16.19      5.89 o 
   0   8  11       19.54       25.01      7.36 o 
   1   8  11       17.49       14.71      7.36 o 
   2   8  11       21.65       25.01      7.36 o 
   3   8  11       32.84       29.43      8.83 o 
  -8   9  11        5.13        6.88      2.92 o 
  -7   9  11        1.62       -1.36      1.60 o 
  -6   9  11        7.31        3.24      2.34 o 
  -5   9  11        1.94        2.35      2.55 o 
  -4   9  11       11.93       14.11      2.41 o 
  -3   9  11       64.52       75.02      5.99 o 
  -2   9  11        9.85        9.67      3.53 o 
  -1   9  11        0.52        2.73      3.53 o 
   0   9  11        5.67        2.94      5.89 o 
   1   9  11        3.54        1.68      3.68 o 
   2   9  11        0.38       -5.89      5.89 o 
  -8  10  11       12.90       13.13      3.54 o 
  -7  10  11       23.36       24.30      2.65 o 
  -6  10  11        5.20        1.96      2.34 o 
  -5  10  11        3.24        0.52      1.90 o 
  -4  10  11        8.25       12.73      2.53 o 
  -3  10  11        0.11       -1.93      1.93 o 
  -2  10  11        8.80        5.75      3.50 o 
  -1  10  11       35.30       27.37      3.62 o 
   0  10  11        1.48        1.05      3.53 o 
   1  10  11        0.24        0.21      3.53 o 
   2  10  11       13.46        7.52      5.15 o 
  -7  11  11        4.92        4.67      2.30 o 
  -6  11  11        1.38       -1.99      2.01 o 
  -5  11  11        0.98        3.49      2.15 o 
  -4  11  11       17.02       14.38      2.53 o 
  -3  11  11        8.42        4.74      3.61 o 
  -2  11  11        0.40        4.01      2.87 o 
  -1  11  11       20.64       20.14      3.62 o 
   0  11  11        0.11        2.39      3.79 o 
   1  11  11       48.80       44.37      5.65 o 
  -6  12  11        2.46        3.47      2.50 o 
  -5  12  11        3.49        1.93      2.97 o 
  -4  12  11       13.43       14.52      2.53 o 
  -3  12  11       73.70       72.86      4.74 o 
  -2  12  11        0.86        1.16      2.50 o 
  -1  12  11        3.12        3.48      2.90 o 
   0  12  11        0.07       -2.94      5.15 o 
  -4  13  11        2.62        2.04      2.93 o 
  -3  13  11       15.19        9.60      3.09 o 
  -2  13  11        8.43        6.53      2.92 o 
  -8   0  12       23.29       26.01      6.62 o 
  -6   0  12      133.70      150.46      8.58 o 
  -4   0  12        0.01       -2.26      2.26 o 
  -2   0  12        2.39        3.57      3.53 o 
   0   0  12        0.81        1.47      5.89 o 
   2   0  12        0.35       -5.89      5.89 o 
  -9   1  12        0.37       -2.58      2.58 o 
  -8   1  12       13.28        5.78      2.58 o 
  -7   1  12        9.04        6.94      2.50 o 
  -6   1  12       20.39       19.32      2.85 o 
  -5   1  12        3.10       -1.95      1.95 o 
  -4   1  12        3.37       -1.20      1.95 o 
  -3   1  12      257.52      246.85      6.21 o 
  -2   1  12       69.70       71.47      4.41 o 
  -1   1  12       51.03       52.25      6.24 o 
   0   1  12       40.15       39.16      5.89 o 
   1   1  12        5.32        0.00      4.16 o 
   2   1  12       21.68       27.43      6.62 o 
   3   1  12        0.16        2.94      5.20 o 
  -9   2  12       25.69       30.32      4.08 o 
  -8   2  12       51.37       54.93      5.73 o 
  -7   2  12        0.26        2.21      2.50 o 
  -6   2  12       30.17       31.31      2.97 o 
  -5   2  12       31.15       37.33      3.14 o 
  -4   2  12        0.02       -0.47      1.72 o 
  -3   2  12        4.95        0.63      2.50 o 
  -2   2  12        7.85        9.32      3.40 o 
  -1   2  12        0.07       -0.74      4.16 o 
   0   2  12       13.24       12.51      4.16 o 
   1   2  12        9.76        5.89      4.16 o 
   2   2  12        2.00        1.47      4.16 o 
   3   2  12       28.25       27.96      6.24 o 
  -9   3  12        3.24       -0.83      2.58 o 
  -8   3  12       12.95       11.08      5.31 o 
  -7   3  12      103.41      115.36      5.33 o 
  -6   3  12        2.83        2.45      2.17 o 
  -5   3  12       34.85       40.35      3.05 o 
  -4   3  12        6.47        7.44      2.30 o 
  -3   3  12        5.12        8.93      2.50 o 
  -2   3  12       34.68       40.68      4.48 o 
  -1   3  12       12.25        7.36      4.41 o 
   0   3  12        0.82        2.94      4.16 o 
   1   3  12       46.87       49.57      6.24 o 
   2   3  12        5.85       -0.74      5.20 o 
   3   3  12        0.85        1.47      5.20 o 
  -9   4  12       19.06       19.14      3.35 o 
  -8   4  12       13.17       14.64      4.25 o 
  -7   4  12        1.41        1.21      3.32 o 
  -6   4  12        2.86        0.42      2.50 o 
  -5   4  12        5.35        3.20      2.30 o 
  -4   4  12        8.64        6.66      2.30 o 
  -3   4  12       22.70       23.18      3.25 o 
  -2   4  12        3.28        2.54      2.87 o 
  -1   4  12        7.53        5.15      4.16 o 
   0   4  12        5.74        5.15      4.16 o 
   1   4  12       36.40       28.86      5.20 o 
   2   4  12        0.19       -2.78      5.15 o 
   3   4  12        0.49        1.47     10.30 o 
  -9   5  12        0.05       -2.26      2.27 o 
  -8   5  12       30.18       24.32      3.62 o 
  -7   5  12        0.39       -2.45      2.55 o 
  -6   5  12        0.92       -1.92      2.26 o 
  -5   5  12        3.91       -1.81      2.26 o 
  -4   5  12       14.75       16.23      2.87 o 
  -3   5  12        3.64        3.15      3.53 o 
  -2   5  12        3.43        4.41      5.89 o 
  -1   5  12       24.84       29.43      7.36 o 
   0   5  12        4.85        5.89      5.89 o 
   1   5  12       12.87       10.30      7.36 o 
   2   5  12        3.30        1.47      5.89 o 
  -8   6  12        6.31        7.81      4.27 o 
  -7   6  12        1.13        4.95      2.76 o 
  -6   6  12       56.29       57.79      4.48 o 
  -5   6  12        3.07        3.48      2.76 o 
  -4   6  12        6.02        8.83      2.76 o 
  -3   6  12        0.28       -2.73      3.53 o 
  -2   6  12       38.63       44.14      7.36 o 
  -1   6  12        1.50       -4.41      4.41 o 
   0   6  12        0.54       -1.47      5.89 o 
   1   6  12        0.03       -1.47      5.89 o 
   2   6  12        0.55       -5.89      5.89 o 
  -8   7  12        0.71        1.20      2.76 o 
  -7   7  12       11.43       13.59      3.18 o 
  -6   7  12        7.85        6.90      2.87 o 
  -5   7  12        1.45        2.94      2.76 o 
  -4   7  12       19.33       17.03      5.35 o 
  -3   7  12        0.07       -0.84      4.41 o 
  -2   7  12       27.76       27.90      5.89 o 
  -1   7  12       32.08       30.90      7.36 o 
   0   7  12       23.46       25.01      8.83 o 
   1   7  12       17.68       13.24      7.36 o 
   2   7  12       63.22       75.04     10.30 o 
  -7   8  12        2.70        1.34      2.76 o 
  -6   8  12       12.29        5.59      3.19 o 
  -5   8  12       71.23       65.79      4.64 o 
  -4   8  12        5.68        2.14      3.31 o 
  -3   8  12        6.10        7.57      3.53 o 
  -2   8  12        0.86       -0.42      3.53 o 
  -1   8  12        2.45        1.47      5.89 o 
   0   8  12        7.51        4.41      5.89 o 
   1   8  12        0.08       -1.47      5.89 o 
  -7   9  12        3.86        4.81      2.58 o 
  -6   9  12       30.27       32.76      6.33 o 
  -5   9  12        2.88        2.81      2.76 o 
  -4   9  12        0.64        0.84      3.53 o 
  -3   9  12        0.01        2.31      3.53 o 
  -2   9  12        0.12        0.42      3.53 o 
  -1   9  12       22.15       20.60      7.36 o 
   0   9  12        7.69        1.47      5.89 o 
  -6  10  12        0.33        0.91      2.87 o 
  -5  10  12        0.48        0.25      2.17 o 
  -4  10  12        0.03        1.92      2.76 o 
  -3  10  12       25.54       18.63      4.60 o 
  -2  10  12        6.25        4.23      3.79 o 
  -1  10  12        1.58        5.89      5.89 o 
  -4  11  12        7.35       12.70      3.62 o 
  -3  11  12       28.73       34.00      8.83 o 
  -2  11  12        0.09       -2.14      2.76 o 
  -7   0  13        4.56       -3.53      3.53 o 
  -5   0  13        5.19        3.53      3.03 o 
  -3   0  13       25.99       25.01      5.20 o 
  -1   0  13      113.46      108.89     11.77 o 
   1   0  13       22.16       16.19      7.36 o 
  -8   1  13        0.02        1.26      2.50 o 
  -7   1  13        3.79        4.13      2.58 o 
  -6   1  13        9.53        9.96      4.25 o 
  -5   1  13        5.39        4.83      2.50 o 
  -4   1  13       21.77       13.51      2.62 o 
  -3   1  13       45.31       39.22     10.30 o 
  -2   1  13       31.57       43.42      6.24 o 
  -1   1  13        2.28       -0.74      4.16 o 
   0   1  13        2.60        4.09      4.60 o 
   1   1  13        9.36        7.36      5.20 o 
  -8   2  13       15.44       16.57      3.25 o 
  -7   2  13        6.86        6.81      2.68 o 
  -6   2  13        0.49       -0.11      2.50 o 
  -5   2  13        6.94        3.05      2.50 o 
  -4   2  13        0.02       -1.47      3.61 o 
  -3   2  13        9.82        5.56      4.60 o 
  -2   2  13       61.67       67.39     12.51 o 
  -1   2  13        0.01        3.68      5.15 o 
   0   2  13        2.70        0.98      4.60 o 
   1   2  13        9.09       12.51      5.20 o 
  -8   3  13       17.11       19.47      3.46 o 
  -7   3  13        6.09        7.36      2.68 o 
  -6   3  13        9.28        8.19      3.40 o 
  -5   3  13        1.96        2.63      2.50 o 
  -4   3  13        8.38        4.71      3.03 o 
  -3   3  13       16.41       12.51      9.56 o 
  -2   3  13        2.23        3.68      4.16 o 
  -1   3  13        0.00        2.21      4.16 o 
   0   3  13        1.59        6.62      6.62 o 
   1   3  13       16.32       14.71      5.20 o 
  -7   4  13       35.95       39.73      4.48 o 
  -6   4  13        1.39       -1.74      2.76 o 
  -5   4  13        0.12       -2.54      2.76 o 
  -4   4  13        1.39        2.06      3.03 o 
  -3   4  13        0.21        2.94      5.89 o 
  -2   4  13        0.01        1.47      5.89 o 
  -1   4  13        0.08       -1.47      5.89 o 
   0   4  13        3.34        1.47      5.89 o 
   1   4  13        1.91       -5.89      7.36 o 
  -7   5  13        0.02        0.27      2.76 o 
  -6   5  13        0.08       -1.47      2.76 o 
  -5   5  13        7.56        5.08      2.76 o 
  -4   5  13        0.56       -0.21      6.62 o 
  -3   5  13       18.76       19.13      7.36 o 
  -2   5  13        0.60        1.47      5.89 o 
  -1   5  13        0.28        0.00      5.89 o 
   0   5  13        2.38       -1.47      5.89 o 
  -7   6  13        2.69        1.34      2.76 o 
  -6   6  13        4.75        3.40      2.87 o 
  -5   6  13        0.07       -0.27      2.76 o 
  -4   6  13        0.93        1.89      3.53 o 
  -3   6  13        0.04       -4.41      4.41 o 
  -2   6  13        4.67        7.36      7.36 o 
  -1   6  13        7.27       17.66      7.36 o 
   0   6  13        2.26       13.24      7.36 o 
  -6   7  13        1.18        7.70      2.87 o 
  -5   7  13       17.85       14.19      3.62 o 
  -4   7  13        1.61       -2.52      3.53 o 
  -3   7  13        1.43        1.66      3.79 o 
  -2   7  13        7.67        2.94      5.89 o 
  -1   7  13        4.35        2.94      5.89 o 
  -5   8  13        5.81        4.75      2.87 o 
  -4   8  13        4.85        4.41      4.16 o 
  -3   8  13        0.44       -2.73      3.53 o 
  -2   8  13       30.96       38.26      8.83 o 
  -6   0  14       30.04       29.43      5.65 o 
  -4   0  14        0.64       -2.94      5.89 o 
  -2   0  14        1.73        4.41      7.36 o 
  -6   1  14        0.01       -2.97      2.97 o 
  -5   1  14        6.78        4.44      2.92 o 
  -4   1  14       17.07       19.26      5.65 o 
  -3   1  14        1.26        2.21      5.20 o 
  -2   1  14       22.46       32.06      6.24 o 
  -5   2  14        8.58        5.52      2.68 o 
  -4   2  14        8.85        2.13      4.60 o 
  -3   2  14        8.83       13.98      5.20 o 
  -2   2  14        0.27        1.31      4.60 o 
  -5   3  14        2.59        0.38      3.18 o 
  -4   3  14        0.73       -2.94      5.20 o 
  -3   3  14        7.63       11.77      5.20 o 
  -4   4  14        9.53        5.89      7.36 o 
                                                 
